# Supplementary material for: HNRNPA2B1-mediated m6A modification of TLR4 mRNA promotes progression of multiple myeloma
Source: J Transl Med. 2022 Nov 18;20:537. doi: 10.1186/s12967-022-03750-8 (PMC9673362; doi:10.1186/s12967-022-03750-8)
Supplement: Supplementary file 2 — Additional file 2. Transcriptome sequencing identified 346 differentially expressed genes for MM cells transfected with sh-HNRNPA2B1-8226 and the control sh-NC-8226. [file 12967_2022_3750_MOESM2_ESM.xls]

Gene_id	readcount_HNRNPA2B1	readcount_NC	log2.Fold_change.	pvalue	qvalue	Gene name	Interpro Description
ENSG00000000419	97.23041882	46.32294644	1.0697	9.27E-05	0.0029298	DPM1	DPM1-like||Nucleotide-diphospho-sugar transferases||Glycosyltransferase 2-like
ENSG00000000971	31.76409031	67.62406036	-1.0901	7.48E-05	0.0024429	CFH	Sushi/SCR/CCP superfamily||Sushi/SCR/CCP domain
ENSG00000004468	115.2121242	267.3336307	-1.2143	1.68E-17	3.05E-15	CD38	-||ADP-ribosyl cyclase (CD38/157)||ADP-ribosyl cyclase/cyclic ADP-ribose hydrolase 1
ENSG00000008277	14.32075936	47.53217998	-1.7308	4.74E-06	0.00020304	ADAM22	ADAM, cysteine-rich domain||Peptidase M12B, propeptide||Disintegrin domain superfamily||-||Peptidase M12B, ADAM/reprolysin||Disintegrin domain||EGF-like, conserved site||Reprolysin domain, adamalysin-type||EGF-like domain, extracellular||Metallopeptidase, catalytic domain superfamily||Disintegrin, conserved site
ENSG00000017427	5.599093885	25.02183251	-2.1599	0.00014133	0.0042079	IGF1	Insulin-like superfamily||Insulin-like||Insulin-like growth factor||Insulin-like growth factor I||Insulin, conserved site||Insulin family
ENSG00000019582	785.8112918	2048.162566	-1.3821	3.64E-147	1.74E-143	CD74	-||MHC class II-associated invariant chain, trimerisation||MHC class II-associated invariant chain/CLIP, MHC II-interacting||MHC class II-associated invariant chain||Thyroglobulin type-1||MHC class II-associated invariant chain, trimerisation domain superfamily||Thyroglobulin type-1 superfamily
ENSG00000023445	24.01149878	76.92585684	-1.6797	1.14E-08	7.25E-07	BIRC3	CARD domain||Zinc finger, RING-type||BIR repeat||BIRC2/BIRC3, UBA domain||Death-like domain superfamily
ENSG00000023902	10.22911383	38.23038351	-1.902	1.32E-05	0.0005205	PLEKHO1	Pleckstrin homology domain-containing family O member 1||Pleckstrin homology domain||PH-like domain superfamily
ENSG00000031698	290.1838081	126.7834859	1.1946	8.83E-14	1.16E-11	SARS	Serine-tRNA ligase catalytic core domain||Serine-tRNA ligase, type1||Aminoacyl-tRNA synthetase, class II||Aminoacyl-tRNA synthetase, class II (G/ P/ S/T)||Serine-tRNA synthetase, type1, N-terminal||Class I and II aminoacyl-tRNA synthetase, tRNA-binding arm||Serine-tRNA synthetase, type1, N-terminal domain superfamily
ENSG00000033170	26.16499643	60.36865911	-1.2062	5.67E-05	0.0019067	FUT8	SH3-like domain superfamily||Glycosyltransferase family 23 (GT23) domain||Alpha-(1,6)-fucosyltransferase, SH3 domain||SH3 domain||Alpha-(1,6)-fucosyltransferase||-
ENSG00000042980	8.290965945	30.50989243	-1.8797	0.00011168	0.0034186	ADAM28	EGF-like domain||Disintegrin, conserved site||EGF-like, conserved site||Metallopeptidase, catalytic domain superfamily||Reprolysin domain, adamalysin-type||-||Disintegrin domain||Peptidase M12B, ADAM/reprolysin||ADAM, cysteine-rich domain||Disintegrin domain superfamily||Peptidase M12B, propeptide
ENSG00000048740	39.51668184	118.0397973	-1.5787	1.14E-11	1.13E-09	CELF2	-||RNA-binding domain superfamily||CELF1/2, RNA recognition motif 1||CELF1/2, RNA recognition motif 3||Paraneoplastic encephalomyelitis antigen||Nucleotide-binding alpha-beta plait domain superfamily||RNA recognition motif domain||CELF1/2, RNA recognition motif 2
ENSG00000054654	76.77219116	167.9904443	-1.1297	1.49E-10	1.30E-08	SYNE2	Actinin-type actin-binding domain, conserved site||Nesprin-2||KASH domain||Spectrin/alpha-actinin||Calponin homology domain||CH domain superfamily||-||Spectrin repeat
ENSG00000055118	17.1203063	47.71821591	-1.4788	3.64E-05	0.0012979	KCNH2	RmlC-like jelly roll fold||Potassium channel, voltage-dependent, EAG/ELK/ERG||Ion transport domain||PAS domain superfamily||Voltage-dependent channel domain superfamily||Cyclic nucleotide-binding domain||Potassium channel, voltage-dependent, ERG||PAC motif||PAS-associated, C-terminal||Cyclic nucleotide-binding-like||PAS domain
ENSG00000058091	40.3780809	93.01796474	-1.2039	6.01E-07	3.08E-05	CDK14	Protein kinase, ATP binding site||-||Protein kinase-like domain superfamily||Protein kinase domain||Serine/threonine-protein kinase, active site
ENSG00000067992	54.91419003	110.5053421	-1.0089	1.73E-06	8.03E-05	PDK3	PDK/BCKDK protein kinase||Histidine kinase/HSP90-like ATPase||Histidine kinase domain||-||Alpha-ketoacid/pyruvate dehydrogenase kinase, N-terminal domain superfamily||Histidine kinase/HSP90-like ATPase superfamily||Branched-chain alpha-ketoacid dehydrogenase kinase/Pyruvate dehydrogenase kinase, N-terminal
ENSG00000068885	25.0882476	55.99681477	-1.1583	0.00016572	0.0048307	IFT80	WD40 repeat||WD40-repeat-containing domain superfamily||WD40-repeat-containing domain||-||WD40/YVTN repeat-like-containing domain superfamily
ENSG00000068912	121.4572674	57.39208424	1.0815	1.02E-05	0.00041108	ERLEC1	Mannose-6-phosphate receptor binding domain superfamily||Protein OS9-like
ENSG00000070540	95.39994581	38.69547333	1.3018	4.09E-06	0.00017775	WIPI1	-||WD40/YVTN repeat-like-containing domain superfamily||WD repeat domain phosphoinositide-interacting protein 1||WD40 repeat||WD40-repeat-containing domain superfamily
ENSG00000070614	23.15009972	58.69433575	-1.3422	1.85E-05	0.00070826	NDST1	Heparan sulfate sulfotransferase||P-loop containing nucleoside triphosphate hydrolase||Sulfotransferase domain||Heparan sulphate-N-deacetylase||-
ENSG00000074695	900.0543421	405.7443622	1.1494	6.31E-37	3.78E-34	LMAN1	Legume-like lectin||Concanavalin A-like lectin/glucanase domain superfamily||Protein ERGIC-53
ENSG00000075240	29.07221825	61.76392859	-1.0871	0.00015854	0.0046341	GRAMD4	GRAMDC4, PH-GRAM domain||GRAM domain-containing protein 4||GRAM domain||PH-like domain superfamily||-
ENSG00000076356	9.798414299	48.74141352	-2.3145	3.28E-08	1.95E-06	PLXNA2	Immunoglobulin-like fold||Plexin, TIG domain 2||Sema domain||Sema domain superfamily||PSI domain||Immunoglobulin E-set||IPT domain||Plexin, TIG domain 1||Plexin family||Plexin, cytoplasmic RasGAP domain||WD40/YVTN repeat-like-containing domain superfamily||Rho GTPase activation protein||Plexin repeat
ENSG00000076706	30.79501637	65.949737	-1.0987	8.38E-05	0.0026909	AP002956.1	Immunoglobulin V-set domain||CD80-like, immunoglobulin C2-set||Immunoglobulin-like fold||Immunoglobulin||Immunoglobulin-like domain||Immunoglobulin subtype||Immunoglobulin-like domain superfamily||Immunoglobulin subtype 2
ENSG00000079385	2.045822766	24.46372473	-3.5799	1.64E-06	7.61E-05	CEACAM1	Immunoglobulin-like fold||Immunoglobulin subtype 2||Immunoglobulin||Immunoglobulin-like domain||Immunoglobulin-like domain superfamily||Immunoglobulin V-set domain||Immunoglobulin subtype
ENSG00000084234	88.7241031	194.5005643	-1.1324	5.01E-12	5.41E-10	APLP2	Amyloidogenic glycoprotein, copper-binding||PH-like domain superfamily||-||Amyloidogenic glycoprotein, intracellular domain, conserved site||Amyloidogenic glycoprotein||Amyloidogenic glycoprotein, heparin-binding domain superfamily||E2 domain superfamily||Proteinase inhibitor I2, Kunitz, conserved site||Beta-amyloid precursor protein C-terminal||Pancreatic trypsin inhibitor Kunitz domain||Amyloid…
ENSG00000084623	176.8021569	76.36774905	1.2111	3.83E-09	2.63E-07	EIF3I	Eukaryotic translation initiation factor 3 subunit I||WD40/YVTN repeat-like-containing domain superfamily||WD40 repeat, conserved site||WD40-repeat-containing domain superfamily||WD40-repeat-containing domain||WD40 repeat
ENSG00000085063	101.4297392	234.4982891	-1.2091	1.88E-15	2.84E-13	CD59	Ly-6 antigen/uPA receptor-like||-||CD59 antigen, conserved site||CD59 glycoprotein
ENSG00000085733	81.83291063	13.11553303	2.6414	9.22E-13	1.08E-10	CTTN	Cortactin, SH3 domain||Cortactin||-||SH3 domain||SH3-like domain superfamily||Hs1/Cortactin
ENSG00000086730	34.99433678	73.29815621	-1.0667	4.95E-05	0.0016938	LAT2	-||Linker for activation of T-cells family member 2
ENSG00000087074	83.66338363	36.37002421	1.2018	5.69E-05	0.0019094	PPP1R15A	-||Protein phosphatase 1, regulatory subunit 15A/B, C-terminal
ENSG00000088205	206.5204245	92.55287491	1.1579	9.38E-10	7.14E-08	DDX18	DEAD/DEAH box helicase domain||ATP-dependent RNA helicase DEAD-box, conserved site||RNA helicase, DEAD-box type, Q motif||P-loop containing nucleoside triphosphate hydrolase||Domain of unknown function DUF4217||Helicase superfamily 1/2, ATP-binding domain||Helicase, C-terminal
ENSG00000088367	63.31283086	145.8521687	-1.2039	4.11E-10	3.36E-08	EPB41L1	FERM, C-terminal PH-like domain||Band 4.1 domain||FERM, N-terminal||FERM adjacent (FA)||Band 4.1, C-terminal||FERM/acyl-CoA-binding protein superfamily||FERM domain||FERM central domain||SAB domain||PH-like domain superfamily||-||FERM superfamily, second domain||Ezrin/radixin/moesin-like||FERM conserved site||Ubiquitin-like domain superfamily
ENSG00000090006	75.69544233	25.5799403	1.5652	1.78E-06	8.24E-05	LTBP4	EGF-like, conserved site||Growth factor receptor cysteine-rich domain superfamily||EGF-like calcium-binding, conserved site||EGF-like domain||EGF-like calcium-binding domain||EGF-type aspartate/asparagine hydroxylation site||-||TGF-beta binding (TB) domain superfamily||TB domain||Complement Clr-like EGF domain
ENSG00000090470	121.8879669	59.53149743	1.0338	2.22E-05	0.00082509	PDCD7	Programmed cell death protein 7
ENSG00000091129	95.18459605	278.1237146	-1.5469	8.88E-25	2.39E-22	NRCAM	Neurofascin/L1/NrCAM, C-terminal domain||-||Immunoglobulin-like fold||Fibronectin type III superfamily||Immunoglobulin-like domain superfamily||Immunoglobulin I-set||Immunoglobulin subtype||Immunoglobulin-like domain||Immunoglobulin subtype 2||Immunoglobulin/major histocompatibility complex, conserved site||Fibronectin type III
ENSG00000091986	6.998867357	28.55651517	-2.0286	8.95E-05	0.0028502	CCDC80	Domain of unknown function DUF4174
ENSG00000092621	117.2579469	36.928132	1.6669	4.21E-10	3.43E-08	PHGDH	D-isomer specific 2-hydroxyacid dehydrogenase, NAD-binding domain conserved site 1||D-isomer specific 2-hydroxyacid dehydrogenase, NAD-binding domain||D-isomer specific 2-hydroxyacid dehydrogenase, catalytic domain||-||D-isomer specific 2-hydroxyacid dehydrogenase, NAD-binding domain conserved site||D-3-phosphoglycerate dehydrogenase||NAD(P)-binding domain superfamily||Allosteric substrate bindin…
ENSG00000099958	151.6062344	47.9972698	1.6593	1.47E-12	1.69E-10	DERL3	Derlin
ENSG00000100055	25.19592248	61.57789266	-1.2892	2.01E-05	0.00075909	CYTH4	PH-like domain superfamily||Sec7 domain superfamily||Pleckstrin homology domain||Sec7, C-terminal domain superfamily||Sec7 domain
ENSG00000100100	27.24174525	81.48373711	-1.5807	1.66E-08	1.03E-06	PIK3IP1	Kringle||Kringle-like fold||Kringle, conserved site||Kringle superfamily
ENSG00000100342	46.5155492	206.7789356	-2.1523	9.39E-28	3.22E-25	APOL1	Apolipoprotein L||-
ENSG00000101160	88.29340358	195.6167798	-1.1477	2.70E-12	2.98E-10	CTSZ	Cathepsin X||Peptidase C1A, papain C-terminal||Papain-like cysteine peptidase superfamily||Cysteine peptidase, asparagine active site
ENSG00000101255	309.8883116	85.76256349	1.8533	3.88E-28	1.39E-25	TRIB3	Protein kinase domain||Protein kinase-like domain superfamily||Pseudokinase tribbles, TRB3||Pseudokinase tribbles family/serine-threonine-protein kinase 40
ENSG00000101265	81.72523575	254.4971515	-1.6388	1.66E-24	4.38E-22	RASSF2	Ras-associating (RA) domain||Ubiquitin-like domain superfamily||Ras association domain-containing protein 2||SARAH domain||C-terminal RASSF family
ENSG00000101846	294.2754536	608.1514534	-1.0473	8.77E-31	3.89E-28	STS	Sulfatase, N-terminal||-||Alkaline-phosphatase-like, core domain superfamily||Sulfatase, conserved site
ENSG00000102401	140.3003718	63.06618009	1.1536	4.98E-07	2.57E-05	ARMCX3	Armadillo-type fold||Armadillo repeat-containing domain||Armadillo-like helical||-||Armadillo
ENSG00000102575	11.52121242	50.32271892	-2.1269	8.85E-08	5.09E-06	ACP5	Calcineurin-like phosphoesterase domain, ApaH type||Purple acid phosphatase||Metallo-dependent phosphatase-like||-
ENSG00000103174	15.18215842	42.41619192	-1.4822	9.66E-05	0.0030274	NAGPA	-||EGF-like domain||Phosphodiester glycosidase||EGF-like, conserved site
ENSG00000104081	38.5476079	124.9231266	-1.6963	2.44E-13	3.05E-11	BMF	-||Bcl-2-modifying factor
ENSG00000104413	102.6141629	27.90538942	1.8786	1.64E-10	1.42E-08	ESRP1	Ribonuclease H superfamily||Ribonuclease H-like superfamily||-||ESRP1, RNA recognition motif 1||RNA-binding domain superfamily||Nucleotide-binding alpha-beta plait domain superfamily||RNA recognition motif domain
ENSG00000104763	114.7814246	294.8669482	-1.3612	3.21E-22	7.40E-20	ASAH1	Acid ceramidase, N-terminal||-||Choloylglycine hydrolase/NAAA C-terminal||Acid ceramidase-like
ENSG00000104969	183.4779996	82.0418449	1.1612	7.36E-09	4.78E-07	SGTA	Tetratricopeptide repeat-containing domain||SGTA, homodimerisation domain||Tetratricopeptide repeat||Tetratricopeptide-like helical domain superfamily||Tetratricopeptide repeat 1
ENSG00000105281	516.3010612	228.4521214	1.1763	9.87E-23	2.32E-20	SLC1A5	Sodium:dicarboxylate symporter, conserved site||-||Sodium:dicarboxylate symporter superfamily||Sodium:dicarboxylate symporter
ENSG00000105677	64.60492945	25.67295827	1.3314	0.00011157	0.0034186	TMEM147	Transmembrane protein 147||-
ENSG00000105854	7.106542239	63.43825195	-3.1581	1.95E-13	2.46E-11	PON2	Arylesterase||-||Six-bladed beta-propeller, TolB-like||Paraoxonase2
ENSG00000105967	12.81331101	45.57880272	-1.8307	3.41E-06	0.0001495	TFEC	Helix-loop-helix DNA-binding domain superfamily||Myc-type, basic helix-loop-helix (bHLH) domain||Transcription factor EC||MiT/TFE transcription factors, C-terminal
ENSG00000106366	22.28870066	53.67136565	-1.2678	8.37E-05	0.0026909	SERPINE1	Serpin domain||Serpin, conserved site||Serpin family||Serpin superfamily
ENSG00000107331	78.49498928	162.6884203	-1.0514	2.19E-09	1.56E-07	ABCA2	-||AAA+ ATPase domain||P-loop containing nucleoside triphosphate hydrolase||ABC transporter-like||ABC transporter A||ABC transporter, conserved site
ENSG00000107551	157.528353	362.5840265	-1.2027	7.02E-23	1.68E-20	RASSF4	Ubiquitin-like domain superfamily||Ras association domain-containing protein 4||Ras-associating (RA) domain||SARAH domain||C-terminal RASSF family||-
ENSG00000108639	152.4676335	396.9076555	-1.3803	6.87E-30	2.84E-27	SYNGR2	Marvel domain||Synaptogyrin||-
ENSG00000109436	46.08484967	121.2024081	-1.3951	2.59E-10	2.18E-08	TBC1D9	Rab-GTPase-TBC domain||EF-hand domain||TCB1D9/TCB1D9B, PH-GRAM domain 2||PH-like domain superfamily||GRAM domain||Rab-GTPase-TBC domain superfamily||EF-hand domain pair||TCB1D9/TCB1D9B, PH-GRAM domain 1
ENSG00000109475	245.1757072	46.22992847	2.4069	1.46E-31	7.29E-29	RPL34	Ribosomal protein L34e, conserved site||Ribosomal protein L34Ae superfamily||Ribosomal protein L34Ae
ENSG00000110042	8.613990593	86.59972517	-3.3296	1.66E-18	3.32E-16	DTX4	Zinc finger, C3HC4 RING-type||WWE domain, subgroup||WWE domain superfamily||Deltex, C-terminal domain superfamily||Zinc finger, RING/FYVE/PHD-type||WWE domain||Zinc finger, RING-type||Deltex family||Deltex, C-terminal
ENSG00000110324	81.29453622	202.3140733	-1.3154	4.55E-15	6.69E-13	IL10RA	Fibronectin type III superfamily||Fibronectin type III||Immunoglobulin-like fold||-
ENSG00000110400	45.33112549	101.4825995	-1.1627	3.70E-07	1.95E-05	NECTIN1	Immunoglobulin-like fold||Nectin-1||Nectin-1, first immunoglobulin (Ig) domain||Nectin-1, second immunoglobulin (Ig) domain||Immunoglobulin V-set domain||CD80-like, immunoglobulin C2-set||Immunoglobulin subtype 2||Immunoglobulin-like domain||Immunoglobulin-like domain superfamily||Immunoglobulin subtype
ENSG00000111335	334.4381848	121.0163721	1.4665	1.60E-21	3.58E-19	OAS2	2'-5'-oligoadenylate synthase||2'-5'-oligoadenylate synthetase, domain 2 superfamily||-||2-5-oligoadenylate synthetase, N-terminal||2'-5'-oligoadenylate synthetase 1, domain 2/C-terminal||Polymerase, nucleotidyl transferase domain||2-5-oligoadenylate synthetase, conserved site
ENSG00000111602	49.85347056	120.2722284	-1.2705	3.69E-09	2.55E-07	TIMELESS	Timeless C-terminal||Timeless protein
ENSG00000111674	24.65754807	58.78735371	-1.2535	4.43E-05	0.0015443	ENO2	Enolase||Enolase-like, C-terminal domain superfamily||-||Enolase, conserved site||Enolase, C-terminal TIM barrel domain||Enolase-like, N-terminal||Enolase, N-terminal
ENSG00000111678	226.6556275	104.5521924	1.1163	5.50E-10	4.41E-08	C12orf57	Protein C10
ENSG00000111711	101.645089	47.81123387	1.0881	4.92E-05	0.0016859	GOLT1B	Vesicle transport protein, Got1/SFT2-like||-
ENSG00000112799	13.56703518	83.90220419	-2.6286	8.48E-15	1.22E-12	LY86	Immunoglobulin E-set||Lymphocyte antigen 86||MD-2-related lipid-recognition domain
ENSG00000113013	985.225174	422.2085419	1.2225	1.10E-44	8.47E-42	HSPA9	Heat shock protein 70kD, peptide-binding domain superfamily||Heat shock protein 70kD, C-terminal domain superfamily||Chaperone DnaK||Heat shock protein 70 family||Heat shock protein 70, conserved site||-
ENSG00000114013	23.2577746	97.01773722	-2.0605	3.13E-13	3.83E-11	CD86	Immunoglobulin-like fold||Immunoglobulin subtype||Immunoglobulin V-set domain||Immunoglobulin-like domain superfamily||CD86, IgV domain||Immunoglobulin-like domain
ENSG00000114554	74.61869351	160.3629712	-1.1037	7.54E-10	5.83E-08	PLXNA1	PSI domain||IPT domain||Immunoglobulin E-set||Plexin, TIG domain 2||Immunoglobulin-like fold||Sema domain||Sema domain superfamily||Plexin repeat||Rho GTPase activation protein||Plexin family||Plexin, TIG domain 1||Plexin, cytoplasmic RasGAP domain||WD40/YVTN repeat-like-containing domain superfamily
ENSG00000114850	1450.811366	658.1021005	1.1405	1.12E-57	9.95E-55	SSR3	Translocon-associated protein subunit gamma
ENSG00000114902	80.11011251	264.2640378	-1.7219	5.67E-27	1.72E-24	SPCS1	Signal peptidase complex subunit Spc1||Microsomal signal peptidase 12kDa subunit
ENSG00000115415	462.3559451	135.5271746	1.7704	1.46E-38	9.72E-36	STAT1	Signal transducer and activation of transcription 1, TAZ2 binding domain, C-terminal||STAT1, C-terminal domain superfamily||STAT transcription factor, all-alpha domain||p53-like transcription factor, DNA-binding||SH2 domain||-||STAT transcription factor, coiled coil||STAT transcription factor, protein interaction||SH2 domain superfamily||STAT1, SH2 domain||STAT transcription factor, DNA-binding, …
ENSG00000115484	288.5686849	135.7132106	1.0884	7.82E-12	8.04E-10	CCT4	Chaperone tailless complex polypeptide 1 (TCP-1)||Chaperonin Cpn60/TCP-1 family||GroEL-like apical domain superfamily||GroEL-like equatorial domain superfamily||Chaperonin TCP-1, conserved site||TCP-1-like chaperonin intermediate domain superfamily||T-complex protein 1, delta subunit
ENSG00000115525	43.17762785	94.59927014	-1.1315	1.49E-06	7.05E-05	ST3GAL5	-||Glycosyl transferase family 29||GT29-like superfamiliy||Sialyltransferase
ENSG00000115738	43.39297761	105.482372	-1.2815	2.75E-08	1.66E-06	ID2	DNA-binding protein inhibitor||Myc-type, basic helix-loop-helix (bHLH) domain||Helix-loop-helix DNA-binding domain superfamily
ENSG00000115828	17.01263142	48.64839556	-1.5158	2.24E-05	0.00083096	QPCT	Peptidase M28||M28 Zn-Peptidase Glutaminyl Cyclase
ENSG00000115839	161.6199985	56.4619046	1.5173	9.86E-12	9.93E-10	RAB3GAP1	Rab3 GTPase-activating protein catalytic subunit
ENSG00000116133	46.40787432	139.9920369	-1.5929	1.04E-13	1.35E-11	DHCR24	FAD-binding, type PCMH-like superfamily||FAD linked oxidase, N-terminal||FAD-binding, type PCMH, subdomain 2||FAD-binding domain, PCMH-type||Delta(24)-sterol reductase||-
ENSG00000116157	32.41013961	119.7141206	-1.8851	1.76E-14	2.40E-12	GPX7	Glutathione peroxidase conserved site||Glutathione peroxidase Gpx7, putative||Thioredoxin-like superfamily||Glutathione peroxidase||Glutathione peroxidase active site
ENSG00000116649	101.9681136	33.20741341	1.6185	1.25E-08	7.91E-07	SRM	Spermidine synthase, tetramerisation domain||S-adenosyl-L-methionine-dependent methyltransferase||-||Spermidine/spermine synthase, eukaryotes||Polyamine biosynthesis domain||Polyamine biosynthesis domain, conserved site||Spermidine synthase, tetramerisation domain superfamily||Spermidine/spermine synthases
ENSG00000116667	26.27267131	65.57766514	-1.3196	7.72E-06	0.00031833	C1orf21	-||Protein of unknown function DUF4612
ENSG00000116701	24.44219831	70.41459931	-1.5265	2.98E-07	1.59E-05	NCF2	PB1 domain||SH3-like domain superfamily||Tetratricopeptide repeat||Neutrophil cytosol factor 2, SH3 domain 1||SH3 domain||Tetratricopeptide-like helical domain superfamily||Tetratricopeptide repeat-containing domain||Neutrophil cytosol factor 2||Neutrophil cytosol factor 2, PB1 domain
ENSG00000116852	409.3799029	150.0379771	1.4481	1.74E-25	4.90E-23	KIF21B	WD40-repeat-containing domain superfamily||WD40/YVTN repeat-like-containing domain superfamily||WD40-repeat-containing domain||WD40 repeat||Kinesin motor domain||P-loop containing nucleoside triphosphate hydrolase||Kinesin-like protein||WD40 repeat, conserved site||Kinesin motor domain, conserved site||Kinesin motor domain superfamily
ENSG00000117322	7.967941298	69.67045559	-3.1283	1.67E-14	2.30E-12	CR2	-||Sushi/SCR/CCP domain||Sushi/SCR/CCP superfamily
ENSG00000117461	43.50065249	88.08801261	-1.0179	1.72E-05	0.00065953	PIK3R3	PI3K p85 subunit, C-terminal SH2 domain||PI3K p85 subunit, inter-SH2 domain||PI3K p85 subunit, N-terminal SH2 domain||SH2 domain superfamily||SH2 domain
ENSG00000118503	16.04355748	54.41550937	-1.762	7.32E-07	3.70E-05	TNFAIP3	Zinc finger, A20-type||-||OTU domain||A20 peptidase
ENSG00000118785	372.5550931	1212.210116	-1.7021	1.01E-115	4.05E-112	SPP1	Osteopontin||Osteopontin, conserved site
ENSG00000118898	41.13180508	89.29724615	-1.1184	3.54E-06	0.0001552	PPL	SH3 domain||Spectrin/alpha-actinin||Plakin repeat superfamily||Desmoplakin, SH3 domain||Plectin repeat
ENSG00000119888	59.11351044	130.2251506	-1.1394	1.38E-08	8.69E-07	EPCAM	Epithelial cell adhesion molecule N-terminal domain||Thyroglobulin type-1 superfamily||Thyroglobulin type-1||-
ENSG00000119899	69.98867357	189.6636301	-1.4382	6.66E-16	1.07E-13	SLC17A5	Major facilitator superfamily||Major facilitator superfamily domain||MFS transporter superfamily
ENSG00000120686	154.9441558	50.50875485	1.6171	2.34E-12	2.63E-10	UFM1	Ubiquitin-like domain superfamily||Ubiquitin-fold modifier 1
ENSG00000120694	163.5581464	64.55446753	1.3412	6.15E-10	4.90E-08	HSPH1	Heat shock protein 70 family||-||Heat shock protein 70, conserved site||HSPH1, nucleotide-binding domain||Heat shock protein 70kD, peptide-binding domain superfamily||Heat shock protein 70kD, C-terminal domain superfamily
ENSG00000120708	3.768620884	21.39413189	-2.5051	0.00013241	0.0039921	TGFBI	-||Transforming growth factor-beta-induced protein ig-h3||FAS1 domain superfamily||TGF beta-induced protein/periostin||EMI domain||FAS1 domain
ENSG00000122861	2.045822766	23.62656304	-3.5297	2.77E-06	0.00012392	PLAU	EGF-like, conserved site||Kringle, conserved site||Peptidase S1, PA clan||Kringle-like fold||EGF-like domain||Urokinase-type plasminogen activator||Kringle||Kringle superfamily||Serine proteases, trypsin domain||Serine proteases, trypsin family, serine active site||Peptidase S1A, chymotrypsin family||Serine proteases, trypsin family, histidine active site
ENSG00000122862	67.61982615	428.5337635	-2.6639	8.83E-70	1.11E-66	SRGN	Serglycin
ENSG00000123358	23.90382389	3.720718589	2.6836	9.81E-05	0.0030659	NR4A1	Zinc finger, NHR/GATA-type||Orphan nuclear receptor, HMR type||Nuclear hormone receptor, ligand-binding domain||-||Nuclear hormone receptor||Nuclear hormone receptor-like domain superfamily||Zinc finger, nuclear hormone receptor-type||Orphan nuclear receptor
ENSG00000123989	129.2098589	30.50989243	2.0824	1.21E-14	1.69E-12	CHPF	Chondroitin N-acetylgalactosaminyltransferase
ENSG00000124942	1700.832443	3527.706313	-1.0525	1.91E-171	1.14E-167	AHNAK	PDZ superfamily||PDZ domain
ENSG00000125534	139.3312978	45.48578476	1.615	3.07E-11	2.91E-09	PPDPF	Pancreatic progenitor cell differentiation and proliferation factor
ENSG00000125826	170.1263142	75.06549754	1.1804	1.61E-08	1.00E-06	RBCK1	Ubiquitin domain||Zinc finger, RING/FYVE/PHD-type||Zinc finger, RanBP2-type superfamily||RanBP-type and C3HC4-type zinc finger-containing protein 1/SHARPIN||Zinc finger, RING-type||Zinc finger, RING-type, conserved site||Ubiquitin-like domain superfamily||-||IBR domain||RING-type zinc-finger, LisH dimerisation motif||Zinc finger, RanBP2-type
ENSG00000125977	231.0702976	87.99499464	1.3928	3.19E-14	4.32E-12	EIF2S2	Translation initiation factor IF2/IF5, zinc-binding||Translation initiation factor IF2/IF5, N-terminal||Translation initiation factor IF2/IF5
ENSG00000126903	38.33225814	84.36729402	-1.1381	5.01E-06	0.00021359	SLC10A3	Bile acid:sodium symporter/arsenical resistance protein Acr3||Bile acid:sodium symporter||Sodium/solute symporter superfamily||Solute carrier family 10 member 3
ENSG00000127334	79.5717381	174.3156659	-1.1314	6.45E-11	5.92E-09	DYRK2	Protein kinase, ATP binding site||Serine/threonine-protein kinase, active site||Protein kinase-like domain superfamily||-||Protein kinase domain
ENSG00000127526	114.8890995	53.48532972	1.103	1.25E-05	0.00049247	SLC35E1	Sugar phosphate transporter domain||-
ENSG00000128165	122.9647157	41.20695838	1.5773	9.03E-10	6.92E-08	ADM2	Calcitonin/adrenomedullin
ENSG00000128284	14.42843424	81.20468321	-2.4926	1.12E-13	1.44E-11	APOL3	Apolipoprotein L||-
ENSG00000128335	82.15593528	209.6624925	-1.3516	4.17E-16	6.84E-14	APOL2	Apolipoprotein L
ENSG00000128965	35.31736143	8.929724615	1.9837	9.65E-05	0.0030274	CHAC1	-||Gamma-glutamyl cyclotransferase-like superfamily||Glutathione-specific gamma-glutamylcyclotransferase||Gamma-glutamyl cyclotransferase-like
ENSG00000129682	54.05279097	17.58039534	1.6204	3.35E-05	0.001205	FGF13	Fibroblast growth factor 13||Fibroblast growth factor family||Cytokine IL1/FGF||-
ENSG00000130508	14.75145889	77.2979287	-2.3896	1.42E-12	1.63E-10	PXDN	Leucine-rich repeat, typical subtype||Cysteine-rich flanking region, C-terminal||Haem peroxidase domain superfamily, animal type||Leucine-rich repeat domain superfamily||Leucine-rich repeat||Peroxidasin, peroxidase domain||Immunoglobulin-like fold||Peroxidasin||Haem peroxidase superfamily||Immunoglobulin subtype||Immunoglobulin I-set||Haem peroxidase, animal-type||VWFC domain||-||Immunoglobulin-l…
ENSG00000130589	141.054096	51.15988061	1.4632	6.57E-10	5.21E-08	HELZ2	Ribonuclease II/R||Ribonuclease II/R, conserved site||DNA2/NAM7 helicase, AAA domain||DNA2/NAM7 helicase-like, AAA domain||Helicase with zinc finger domain 2||Zinc finger C2H2 superfamily||P-loop containing nucleoside triphosphate hydrolase||Nucleic acid-binding, OB-fold
ENSG00000130592	93.46179793	291.6113194	-1.6416	6.70E-28	2.33E-25	LSP1	Caldesmon/lymphocyte specific protein||Lymphocyte-specific protein
ENSG00000130707	1061.135966	339.5155713	1.6441	3.55E-77	5.32E-74	ASS1	Argininosuccinate synthetase, catalytic/multimerisation domain body||Argininosuccinate synthase, conserved site||Argininosuccinate synthase||Argininosuccinate synthase, type 1 subfamily||Rossmann-like alpha/beta/alpha sandwich fold
ENSG00000130766	188.3233693	86.97179703	1.1146	1.63E-08	1.01E-06	SESN2	AhpD-like||Sestrin
ENSG00000132002	163.4504715	70.41459931	1.2149	1.35E-08	8.50E-07	DNAJB1	HSP40/DnaJ peptide-binding||-||DnaJ domain||Chaperone J-domain superfamily||DnaJ domain, conserved site||Chaperone DnaJ, C-terminal
ENSG00000132274	68.91192474	16.0921079	2.0984	1.48E-08	9.25E-07	TRIM22	RING-type zinc-finger, LisH dimerisation motif||B30.2/SPRY domain||-||B-box-type zinc finger||SPRY domain||TRIM22, PRY/SPRY domain||Concanavalin A-like lectin/glucanase domain superfamily||Zinc finger, RING-type, conserved site||Butyrophylin-like, SPRY domain||Zinc finger, RING-type||Zinc finger, RING/FYVE/PHD-type
ENSG00000132530	141.4847955	64.3684316	1.1362	6.35E-07	3.25E-05	XAF1	TRAF-like||-||XIAP-associated factor 1, C-terminal||Zinc finger, TRAF-type||Zinc finger, RING/FYVE/PHD-type||XIAP-associated factor 1
ENSG00000132561	7.429566886	39.16056315	-2.3981	4.40E-07	2.29E-05	MATN2	Complement Clr-like EGF domain||von Willebrand factor A-like domain superfamily||-||EGF-type aspartate/asparagine hydroxylation site||Matrilin, coiled-coil domain superfamily||EGF-like calcium-binding domain||EGF-like domain||Matrilin, coiled-coil trimerisation domain||von Willebrand factor, type A||Matrilin-2||Growth factor receptor cysteine-rich domain superfamily||EGF-like, conserved site
ENSG00000132965	2.799546943	25.8589942	-3.2074	2.30E-06	0.00010441	ALOX5AP	FLAP/GST2/LTC4S, conserved site||5-lipoxygenase-activating protein||Membrane-associated, eicosanoid/glutathione metabolism (MAPEG) protein||Membrane associated eicosanoid/glutathione metabolism-like domain superfamily
ENSG00000133048	12.81331101	63.62428788	-2.3119	2.80E-10	2.35E-08	CHI3L1	Glycoside hydrolase superfamily||Chitinase II||Glycoside hydrolase family 18, catalytic domain||Chitinase-3-like protein 1||Chitinase insertion domain superfamily
ENSG00000133321	4.737694826	28.27746128	-2.5774	8.20E-06	0.00033606	PLAAT4	Retinoic acid receptor responder protein 3||LRAT domain
ENSG00000134061	3.768620884	105.57539	-4.8081	6.67E-27	1.97E-24	CD180	CD180, leucine-rich repeat||Cysteine-rich flanking region, C-terminal||Leucine-rich repeat, typical subtype||Leucine-rich repeat||Leucine-rich repeat domain superfamily
ENSG00000134243	81.07918645	179.8037258	-1.149	1.95E-11	1.87E-09	SORT1	BNR repeat||Sortilin, N-terminal||Sortilin, C-terminal||VPS10||WD40/YVTN repeat-like-containing domain superfamily||-
ENSG00000134250	324.4244207	709.8200889	-1.1296	1.30E-39	9.19E-37	NOTCH2	Ankyrin repeat-containing domain superfamily||Neurogenic locus Notch 2||Notch, NOD domain||Ankyrin repeat-containing domain||EGF-like calcium-binding, conserved site||Notch domain||EGF-like domain||Ankyrin repeat||-||Growth factor receptor cysteine-rich domain superfamily||EGF-like, conserved site||EGF-like calcium-binding domain||EGF-type aspartate/asparagine hydroxylation site||Domain of unknow…
ENSG00000134285	102.5064881	49.67159317	1.0452	8.51E-05	0.0027241	FKBP11	FKBP-type peptidyl-prolyl cis-trans isomerase domain||-
ENSG00000134352	253.2513234	508.994303	-1.0071	1.15E-24	3.06E-22	IL6ST	Long hematopoietin receptor, Gp130 family 2, conserved site||Immunoglobulin-like domain superfamily||Fibronectin type III superfamily||Type I cytokine receptor, cytokine-binding domain||Fibronectin type III||Immunoglobulin C2-set-like, ligand-binding||Immunoglobulin-like fold||-
ENSG00000134698	15.61285795	44.92767697	-1.5249	4.30E-05	0.0015026	AGO4	Protein argonaute, N-terminal||Protein argonaute, Mid domain||PAZ domain superfamily||PAZ domain||Ribonuclease H-like superfamily||Argonaute, linker 1 domain||Argonaute linker 2 domain||Ribonuclease H superfamily||Protein argonaute-4||Piwi domain
ENSG00000134986	9.583064534	34.23061102	-1.8367	5.50E-05	0.0018577	NREP	Neuronal protein 3.1||-
ENSG00000135069	311.288085	109.5751625	1.5063	5.74E-21	1.25E-18	PSAT1	Pyridoxal phosphate-dependent transferase domain 1||Aminotransferase class V domain||Aminotransferase class-V, pyridoxal-phosphate binding site||Pyridoxal phosphate-dependent transferase||Phosphoserine aminotransferase||Pyridoxal phosphate-dependent transferase, major domain
ENSG00000135074	4.953044591	25.8589942	-2.3843	4.29E-05	0.0014998	ADAM19	Disintegrin domain||Peptidase M12B, ADAM/reprolysin||-||Peptidase M12B, propeptide||Disintegrin domain superfamily||ADAM19 peptidase||ADAM, cysteine-rich domain||Disintegrin, conserved site||EGF-like domain||Reprolysin domain, adamalysin-type||Metallopeptidase, catalytic domain superfamily||EGF-like, conserved site
ENSG00000135114	36.60946002	8.743688685	2.0659	4.42E-05	0.001543	OASL	Ubiquitin domain||Ubiquitin-like domain superfamily||2'-5'-oligoadenylate synthetase 1, domain 2/C-terminal||2-5-oligoadenylate synthetase, conserved site||2'-5'-oligoadenylate synthase||2'-5'-oligoadenylate synthetase, domain 2 superfamily||2-5-oligoadenylate synthetase, N-terminal
ENSG00000135218	1.507448354	57.02001238	-5.2413	1.61E-15	2.46E-13	CD36	-||CD36/scavenger receptor class B member 1||CD36 family||CD36
ENSG00000135476	17.22798119	62.04298248	-1.8485	4.97E-08	2.92E-06	ESPL1	-||SEPARIN core domain||Peptidase C50, separase
ENSG00000135838	49.96114544	118.9699769	-1.2517	6.49E-09	4.26E-07	NPL	DapA-like||Aldolase-type TIM barrel||N-acetylneuraminate lyase
ENSG00000135842	123.2877404	57.02001238	1.1125	5.08E-06	0.00021622	FAM129A	Niban-like
ENSG00000135862	26.70337084	83.3440964	-1.6421	4.79E-09	3.20E-07	LAMC1	Laminin, N-terminal||Laminin EGF domain||Laminin IV||EGF-like domain||Laminin, N-terminal domain superfamily
ENSG00000135905	55.34488956	146.8753663	-1.4081	2.49E-12	2.77E-10	DOCK10	Dedicator of cytokinesis||Dedicator of cytokinesis D, C2 domain||C2 domain superfamily||Dedicator of cytokinesis C/D, N-terminal||Pleckstrin homology domain||DHR-1 domain||-||DHR-2 domain||Dedicator of cytokinesis, C-terminal||PH-like domain superfamily||Armadillo-type fold
ENSG00000135916	424.5620613	1151.655421	-1.4397	2.67E-88	4.91E-85	ITM2C	-||Integral membrane protein 2||BRICHOS domain
ENSG00000136010	88.29340358	19.81282649	2.1559	6.58E-11	6.02E-09	ALDH1L2	ACP-like superfamily||Aldehyde dehydrogenase, N-terminal||Formyl transferase, N-terminal||-||10-formyltetrahydrofolate dehydrogenase||Formyl transferase, C-terminal domain superfamily||Aldehyde dehydrogenase, cysteine active site||Phosphoribosylglycinamide formyltransferase, active site||Formyl transferase, N-terminal domain superfamily||Formyl transferase-like, C-terminal domain superfamily||Pho…
ENSG00000136040	59.75955974	150.5960849	-1.3334	8.60E-12	8.81E-10	PLXNC1	IPT domain||PSI domain||Sema domain superfamily||-||Plexin-C1, Sema domain||Sema domain||Immunoglobulin-like fold||Plexin repeat||Rho GTPase activation protein||WD40/YVTN repeat-like-containing domain superfamily||Plexin, cytoplasmic RasGAP domain||Plexin family
ENSG00000136068	50.93021938	178.9665642	-1.8131	5.81E-20	1.23E-17	FLNB	Filamin/ABP280 repeat||Actinin-type actin-binding domain, conserved site||Filamin-B||Immunoglobulin E-set||-||Filamin/ABP280 repeat-like||Calponin homology domain||Immunoglobulin-like fold||CH domain superfamily
ENSG00000136573	210.9350946	66.13577293	1.6733	4.38E-17	7.83E-15	BLK	Protein kinase-like domain superfamily||Protein kinase domain||SH3-like domain superfamily||Tyrosine-protein kinase, catalytic domain||SH2 domain superfamily||Tyrosine-protein kinase Blk, SH2 domain||SH2 domain||Serine-threonine/tyrosine-protein kinase, catalytic domain||SH3 domain||Protein kinase, ATP binding site
ENSG00000136628	815.2065347	387.0477513	1.0747	5.91E-30	2.49E-27	EPRS	Rossmann-like alpha/beta/alpha sandwich fold||Prolyl-tRNA synthetase, catalytic domain||Aminoacyl-tRNA synthetase, class II||Ribosomal protein L25/Gln-tRNA synthetase, anti-codon-binding domain superfamily||Glutamyl/glutaminyl-tRNA synthetase||Anticodon-binding domain superfamily||Aminoacyl-tRNA synthetase, class I, conserved site||Prolyl-tRNA synthetase, class II||Anticodon-binding||Glutamyl-tRN…
ENSG00000136869	33.91758796	146.3172585	-2.109	1.13E-19	2.34E-17	TLR4	Leucine-rich repeat, typical subtype||Toll/interleukin-1 receptor homology (TIR) domain superfamily||Cysteine-rich flanking region, C-terminal||Leucine-rich repeat domain superfamily||-||Leucine-rich repeat||Toll/interleukin-1 receptor homology (TIR) domain
ENSG00000136888	57.92908674	116.4584919	-1.0075	9.34E-07	4.63E-05	ATP6V1G1	Vacuolar (H+)-ATPase G subunit
ENSG00000137474	25.7342969	87.62292278	-1.7676	3.02E-10	2.51E-08	MYO7A	Ubiquitin-like domain superfamily||P-loop containing nucleoside triphosphate hydrolase||Myosin VII, FERM domain C-lobe, repeat 1||PH-like domain superfamily||FERM central domain||-||Myosin VII, FERM domain C-lobe, repeat 2||FERM/acyl-CoA-binding protein superfamily||MyTH4 domain||Myosin S1 fragment, N-terminal||SH3 domain||IQ motif, EF-hand binding site||Kinesin motor domain superfamily||FERM sup…
ENSG00000137563	27.99546943	67.71707833	-1.2743	9.23E-06	0.0003755	GGH	Peptidase C26||Class I glutamine amidotransferase-like||Peptidase C26, gamma-glutamyl hydrolase
ENSG00000137745	178.3096053	70.13554541	1.3462	9.19E-11	8.25E-09	MMP13	Hemopexin-like domain||Collagenase 3||PGBD-like superfamily||Peptidase M10, metallopeptidase||Peptidase M10A||Peptidase M10A, catalytic domain||Peptidoglycan binding-like||Metallopeptidase, catalytic domain superfamily||PGBD superfamily||Peptidase M10A, cysteine switch, zinc binding site||Peptidase, metallopeptidase||Hemopexin-like repeats||Hemopexin, conserved site||Hemopexin-like domain superfa…
ENSG00000137959	449.4349592	118.5048871	1.9232	3.64E-42	2.65E-39	IFI44L	Interferon-induced protein 44 family||P-loop containing nucleoside triphosphate hydrolase||GTP binding domain
ENSG00000137965	177.9865806	66.04275496	1.4303	9.79E-12	9.90E-10	IFI44	TLDc domain||P-loop containing nucleoside triphosphate hydrolase||Interferon-induced protein 44 family
ENSG00000138166	86.8936301	311.9822537	-1.8441	2.79E-34	1.55E-31	DUSP5	Tyrosine specific protein phosphatases domain||Rhodanese-like domain||Dual specificity phosphatase, catalytic domain||Protein-tyrosine phosphatase-like||Dual specificity protein phosphatase domain||Rhodanese-like domain superfamily||Protein-tyrosine phosphatase, active site||Protein-tyrosine phosphatase, catalytic||Mitogen-activated protein (MAP) kinase phosphatase
ENSG00000138413	132.8708049	40.18376077	1.7253	8.68E-12	8.86E-10	IDH1	Isocitrate/isopropylmalate dehydrogenase, conserved site||Isocitrate dehydrogenase NADP-dependent||Isopropylmalate dehydrogenase-like domain
ENSG00000138435	0	37.39322182	-5.855	9.88E-11	8.81E-09	CHRNA1	Nicotinic acetylcholine receptor||Neurotransmitter-gated ion-channel, conserved site||Neurotransmitter-gated ion-channel||Neurotransmitter-gated ion-channel transmembrane domain||Neurotransmitter-gated ion-channel transmembrane domain superfamily||Neurotransmitter-gated ion-channel ligand-binding domain superfamily||Neurotransmitter-gated ion-channel ligand-binding domain||-
ENSG00000138623	44.6850762	96.08755757	-1.1046	1.88E-06	8.64E-05	SEMA7A	PSI domain||Semaphorin||Sema domain||Immunoglobulin-like fold||Sema domain superfamily||Immunoglobulin-like domain||Plexin repeat||Immunoglobulin-like domain superfamily||WD40/YVTN repeat-like-containing domain superfamily
ENSG00000138646	82.80198457	36.27700625	1.1906	7.14E-05	0.0023484	HERC5	HECT, E3 ligase catalytic domain||Regulator of chromosome condensation, RCC1||Regulator of chromosome condensation 1/beta-lactamase-inhibitor protein II||HECT domain
ENSG00000138755	1.292098589	18.41755702	-3.8333	2.09E-05	0.00078198	CXCL9	CXC chemokine||Chemokine interleukin-8-like superfamily||CXC Chemokine domain||CXC chemokine, conserved site||Chemokine interleukin-8-like domain
ENSG00000138756	20.13520301	48.92744945	-1.2809	0.00015482	0.0045475	BMP2K	-||Protein kinase-like domain superfamily||Protein kinase domain||Serine/threonine-protein kinase, active site||BMP-2-inducible protein kinase, C-terminal||BMP-2-inducible protein kinase
ENSG00000139192	45.11577573	148.8287436	-1.7219	7.02E-16	1.12E-13	TAPBPL	Immunoglobulin C1-set||Immunoglobulin-like domain||Immunoglobulin V-set domain||Immunoglobulin-like domain superfamily||Immunoglobulin subtype||Immunoglobulin-like fold||Immunoglobulin/major histocompatibility complex, conserved site
ENSG00000139514	259.173442	83.6231503	1.6319	6.55E-20	1.38E-17	SLC7A1	Amino acid/polyamine transporter I||Cationic amino acid transporter, C-terminal||Cationic amino acid transport permease
ENSG00000139644	333.8998103	671.3106515	-1.0076	4.97E-32	2.53E-29	TMBIM6	-||Bax inhibitor 1, conserved site||Bax inhibitor 1-related
ENSG00000140105	145.3610913	64.64748549	1.169	2.25E-07	1.23E-05	WARS	WHEP-TRS domain||Aminoacyl-tRNA synthetase, class I, conserved site||Aminoacyl-tRNA synthetase, class Ic||-||S15/NS1, RNA-binding||Rossmann-like alpha/beta/alpha sandwich fold||Tryptophan-tRNA ligase
ENSG00000140688	215.0267402	105.389354	1.0288	2.04E-08	1.25E-06	C16orf58	-||Root UVB sensitive family
ENSG00000140750	66.65075221	147.5264921	-1.1463	1.30E-09	9.72E-08	ARHGAP17	BAR domain||Rho GTPase-activating protein domain||-||AH/BAR domain superfamily||Rho GTPase activation protein
ENSG00000140941	88.83177799	40.55583263	1.1312	8.48E-05	0.0027179	MAP1LC3B	Ubiquitin-like domain superfamily||-||Autophagy protein Atg8 ubiquitin-like
ENSG00000140968	27.02639548	59.90356929	-1.1483	0.00010842	0.0033359	IRF8	Interferon regulatory factor DNA-binding domain||Interferon regulatory factor-3||Winged helix DNA-binding domain superfamily||Winged helix-like DNA-binding domain superfamily||SMAD-like domain superfamily||Interferon regulatory factor, conserved site||SMAD/FHA domain superfamily||-
ENSG00000141349	31.11804102	77.11189277	-1.3092	1.41E-06	6.75E-05	G6PC3	Phosphatidic acid phosphatase type 2/haloperoxidase||-||Phosphatidic acid phosphatase type 2/haloperoxidase superfamily||Glucose-6-phosphatase
ENSG00000142327	106.2751089	50.22970096	1.0812	3.68E-05	0.0013053	RNPEPL1	Aminopeptidase, leukotriene A4 hydrolase-like||Aminopeptidase RNPEPL1||Peptidase M1, alanine aminopeptidase/leukotriene A4 hydrolase||Peptidase M4/M1, CTD superfamily||Peptidase M1, leukotriene A4 hydrolase/aminopeptidase C-terminal||Peptidase M1 LTA-4 hydrolase/aminopeptidase, C-terminal domain superfamily||Peptidase M1, membrane alanine aminopeptidase||Armadillo-type fold
ENSG00000142583	14.21308448	39.90470687	-1.4893	0.00014821	0.0043721	SLC2A5	Major facilitator, sugar transporter-like||Sugar transporter, conserved site||MFS transporter superfamily||Major facilitator superfamily domain||Fructose transporter, type 5 (GLUT5)||Sugar/inositol transporter
ENSG00000142765	186.6005712	70.6936532	1.4003	7.32E-12	7.63E-10	SYTL1	Zinc finger, RING/FYVE/PHD-type||FYVE-type zinc finger||C2 domain||Rab-binding domain||Synaptotagmin-like protein 1||C2 domain superfamily
ENSG00000142937	2130.239874	878.8337308	1.2774	6.91E-102	1.66E-98	RPS8	Ribosomal protein S8e||Ribosomal protein S8e, conserved site||Ribosomal protein S8e/ribosomal biogenesis NSA2
ENSG00000143119	60.29793415	134.2249231	-1.1545	5.99E-09	3.95E-07	CD53	Tetraspanin||Tetraspanin, conserved site||Tetraspanin/Peripherin||Tetraspanin, EC2 domain superfamily
ENSG00000143344	98.95321693	200.360696	-1.0178	9.03E-11	8.13E-09	RGL1	Ras guanine-nucleotide exchange factors catalytic domain||Ral guanine nucleotide dissociation stimulator-like 1||Ras guanine-nucleotide exchange factor, conserved site||Ubiquitin-like domain superfamily||Ras guanine nucleotide exchange factor domain superfamily||Ras guanine-nucleotide exchange factor catalytic domain superfamily||Ras-associating (RA) domain||Ras-like guanine nucleotide exchange f…
ENSG00000143641	80.11011251	181.3850312	-1.179	6.62E-12	6.99E-10	GALNT2	Glycosyltransferase 2-like||Ricin B, lectin domain||Nucleotide-diphospho-sugar transferases||Ricin B-like lectins
ENSG00000144381	1575.714229	726.3772866	1.1172	2.75E-60	2.86E-57	HSPD1	Chaperonin Cpn60/TCP-1 family||Chaperonin Cpn60||Chaperone tailless complex polypeptide 1 (TCP-1)||-||GroEL-like equatorial domain superfamily||GroEL-like apical domain superfamily||TCP-1-like chaperonin intermediate domain superfamily||Chaperonin Cpn60, conserved site
ENSG00000144481	92.16969934	33.95155713	1.4408	8.23E-07	4.13E-05	TRPM8	Transient receptor potential cation channel subfamily M member 8||TRPM, SLOG domain||-||Ion transport domain
ENSG00000144746	106.8134833	238.6840975	-1.16	7.01E-15	1.02E-12	ARL6IP5	-||Prenylated rab acceptor PRA1
ENSG00000144895	173.5719104	82.97202454	1.0648	1.98E-07	1.09E-05	EIF2A	WD40-repeat-containing domain superfamily||Translation initiation factor 2A||Translation initiation factor, beta propellor-like domain||-||WD40/YVTN repeat-like-containing domain superfamily
ENSG00000145050	269.6179056	113.0168272	1.2544	6.32E-14	8.32E-12	MANF	-||Armet protein||SAP domain superfamily
ENSG00000145730	152.2522837	320.7259424	-1.0749	1.37E-17	2.55E-15	PAM	Copper type II, ascorbate-dependent monooxygenase, histidine-cluster-2 conserved site||NHL repeat, subgroup||Peptidylglycine alpha-hydroxylating monooxygenase/peptidyl-hydroxyglycine alpha-amidating lyase||Six-bladed beta-propeller, TolB-like||Copper type II ascorbate-dependent monooxygenase, C-terminal||Copper type II, ascorbate-dependent monooxygenase, N-terminal domain superfamily||PHM/PNGase …
ENSG00000145819	167.8651417	53.39231176	1.6526	1.14E-13	1.46E-11	ARHGAP26	Pleckstrin homology domain||SH3-like domain superfamily||GRAF, SH3 domain||Rho GTPase activation protein||Rho GTPase-activating protein 26||GRAF, BAR domain||AH/BAR domain superfamily||SH3 domain||Rho GTPase-activating protein domain||PH-like domain superfamily||-
ENSG00000146674	353.9273385	831.022497	-1.2314	6.06E-52	5.01E-49	IGFBP3	Insulin-like growth factor binding protein, N-terminal, Cys-rich conserved site||Insulin-like growth factor binding protein 3||Thyroglobulin type-1||Thyroglobulin type-1 superfamily||Insulin-like growth factor-binding protein family 1-6, chordata||Insulin-like growth factor-binding protein, IGFBP||Growth factor receptor cysteine-rich domain superfamily||Insulin-like growth factor binding protein
ENSG00000146833	68.91192474	27.53331756	1.3236	7.16E-05	0.002352	TRIM4	B30.2/SPRY domain||B-box-type zinc finger||SPRY domain||TRIM4, PRY/SPRY domain||Zinc finger, RING-type, conserved site||Butyrophylin-like, SPRY domain||Concanavalin A-like lectin/glucanase domain superfamily||Zinc finger, RING-type||Zinc finger, RING/FYVE/PHD-type
ENSG00000147162	2429.683722	1164.770954	1.0607	6.75E-84	1.16E-80	OGT	Tetratricopeptide repeat-containing domain||O-GlcNAc transferase, C-terminal||Tetratricopeptide repeat 1||UDP-N-acetylglucosamine--peptide N-acetylglucosaminyltransferase 110kDa subunit||Tetratricopeptide-like helical domain superfamily||Tetratricopeptide repeat
ENSG00000149177	2.045822766	30.3238565	-3.8897	4.14E-08	2.45E-06	PTPRJ	Fibronectin type III||PTP type protein phosphatase||Protein-tyrosine phosphatase, catalytic||Protein-tyrosine phosphatase, active site||Fibronectin type III superfamily||Immunoglobulin-like fold||-||Protein-tyrosine phosphatase-like||PTPRJ, transmembrane domain||Tyrosine specific protein phosphatases domain
ENSG00000149257	231.5009972	78.97225206	1.5516	1.07E-16	1.85E-14	SERPINH1	Serpin, conserved site||-||Serpin family||Serpin superfamily||Serpin H1 inhibitory domain||Serpin H1||Serpin domain
ENSG00000149294	129.4252087	274.0309241	-1.0822	2.18E-15	3.26E-13	NCAM1	Neural cell adhesion molecule 1||Neural cell adhesion||-||Immunoglobulin-like fold||Immunoglobulin-like domain superfamily||Immunoglobulin subtype||Immunoglobulin I-set||Fibronectin type III superfamily||Immunoglobulin-like domain||Fibronectin type III||Immunoglobulin subtype 2
ENSG00000150527	102.9371876	50.41573689	1.0298	0.00010269	0.003184	MIA2	-||MIA2, SH3 domain||SH3 domain||SH3-like domain superfamily
ENSG00000150961	109.1823308	40.27677873	1.4387	8.36E-08	4.83E-06	SEC24D	Zinc finger, Sec23/Sec24-type||-||von Willebrand factor A-like domain superfamily||Sec24-like, trunk domain||Zinc finger, Sec23/Sec24-type superfamily||Gelsolin-like domain||Gelsolin-like domain superfamily||Sec23/Sec24, trunk domain||Sec23/Sec24 helical domain superfamily||ADF-H/Gelsolin-like domain superfamily||Sec23/Sec24 beta-sandwich||Sec23/Sec24, helical domain
ENSG00000151176	72.14217121	152.7354981	-1.0821	3.22E-09	2.25E-07	PLBD2	-||Phospholipase B-like
ENSG00000151914	204.2592519	455.8810452	-1.1583	6.12E-27	1.83E-24	DST	Plakin repeat superfamily||GAR domain superfamily||SH3 domain||EF-Hand 1, calcium-binding site||Desmoplakin, spectrin-like domain||EF-hand domain||Dystonin-like||Desmoplakin, SH3 domain||-||Spectrin repeat||Plectin repeat||CH domain superfamily||Calponin homology domain||GAR domain||Spectrin/alpha-actinin||EF-hand domain pair||Actinin-type actin-binding domain, conserved site
ENSG00000152818	18.52007977	47.25312609	-1.3513	0.00011313	0.0034587	UTRN	Actinin-type actin-binding domain, conserved site||EF-hand domain, type 2||Zinc finger, ZZ-type||Dystrophin/utrophin||WW domain||EF-hand domain pair||EF-hand domain, type 1||Spectrin/alpha-actinin||CH domain superfamily||Calponin homology domain||WW domain superfamily||-||Spectrin repeat
ENSG00000153879	103.3678871	42.69524581	1.2756	2.45E-06	0.00011057	CEBPG	Basic-leucine zipper domain||-
ENSG00000154864	24.98057272	59.25244354	-1.2461	4.45E-05	0.0015474	PIEZO2	Piezo non-specific cation channel, R-Ras-binding domain||Piezo family||Piezo domain||-
ENSG00000155304	296.644301	144.9219891	1.0335	3.70E-11	3.49E-09	HSPA13	Heat shock protein 70, conserved site||Heat shock protein 70 family||Heat shock 70kDa protein 13
ENSG00000155657	39.30133208	132.5505997	-1.7539	1.29E-14	1.78E-12	TTN	Immunoglobulin V-set domain||Tyrosine-protein kinase, active site||PPAK motif||Immunoglobulin-like domain superfamily||Fibronectin type III superfamily||Immunoglobulin-like domain||Protein kinase-like domain superfamily||Immunoglobulin subtype 2||MyBP-C, tri-helix bundle domain||Immunoglobulin-like fold||Immunoglobulin subtype||Immunoglobulin I-set||Microfibril-associated glycoprotein 3-like||Pro…
ENSG00000156738	35.10201167	133.7598333	-1.93	1.96E-16	3.29E-14	MS4A1	B-lymphocyte antigen CD20||CD20-like family||-||Membrane-spanning 4-domains subfamily A
ENSG00000157601	523.8383029	198.8724086	1.3973	2.10E-30	9.16E-28	MX1	Dynamin GTPase effector||Dynamin superfamily||-||P-loop containing nucleoside triphosphate hydrolase||Dynamin central domain||Dynamin-type guanine nucleotide-binding (G) domain||Dynamin, GTPase region, conserved site||Dynamin, GTPase domain||GTPase effector domain
ENSG00000159189	0	21.76620375	-7.6593	2.54E-06	0.00011444	C1QC	Tumour necrosis factor-like domain superfamily||C1q domain||Collagen triple helix repeat
ENSG00000160131	132.8708049	59.15942557	1.1673	7.66E-07	3.86E-05	VMA21	Vacuolar ATPase assembly integral membrane protein Vma21
ENSG00000160179	24.65754807	56.27586867	-1.1905	0.00011771	0.0035893	ABCG1	ABC transporter, conserved site||ABC transporter-like||Pigment precursor permease/Protein ATP-binding cassette sub-family G||P-loop containing nucleoside triphosphate hydrolase||AAA+ ATPase domain||ABC-2 type transporter
ENSG00000160712	54.05279097	145.015007	-1.4238	2.33E-12	2.63E-10	IL6R	Fibronectin type III||Immunoglobulin subtype 2||Immunoglobulin-like domain superfamily||Immunoglobulin subtype||Fibronectin type III superfamily||Long hematopoietin receptor, soluble alpha chain, conserved site||Type I cytokine receptor, cytokine-binding domain||Immunoglobulin-like domain||Immunoglobulin||Immunoglobulin-like fold
ENSG00000160862	229.8858739	85.66954552	1.4241	1.25E-14	1.74E-12	AZGP1	MHC class I alpha chain, alpha1 alpha2 domains||MHC class I-like antigen recognition-like||Immunoglobulin-like domain||Immunoglobulin-like domain superfamily||MHC class I-like antigen recognition-like superfamily||Immunoglobulin/major histocompatibility complex, conserved site||Immunoglobulin C1-set||MHC classes I/II-like antigen recognition protein||Immunoglobulin-like fold
ENSG00000161981	14.1054096	40.0907428	-1.507	0.00012632	0.0038275	SNRNP25	SNRNP25, ubiquitin-like domain||Ubiquitin domain||Ubiquitin-like domain superfamily||U11/U12 small nuclear ribonucleoprotein 25kDa protein||-
ENSG00000162066	57.60606209	135.8992465	-1.2382	7.50E-10	5.82E-08	AMDHD2	Amidohydrolase-related||N-acetylglucosamine-6-phosphate deacetylase||Metal-dependent hydrolase, composite domain superfamily||Metal-dependent hydrolase||-
ENSG00000162241	25.51894713	58.13622796	-1.1879	9.31E-05	0.0029374	SLC25A45	Mitochondrial substrate/solute carrier||Mitochondrial carrier protein||-||Mitochondrial carrier domain superfamily
ENSG00000162511	211.5811439	560.8983274	-1.4065	1.36E-42	1.02E-39	LAPTM5	Lysosomal-associated transmembrane protein 5||Lysosomal-associated transmembrane protein 4/5||Lysosomal-associated transmembrane protein, 4A/5
ENSG00000162654	5.38374412	56.92699442	-3.4024	7.11E-13	8.39E-11	GBP4	P-loop containing nucleoside triphosphate hydrolase||Guanylate-binding protein, C-terminal domain superfamily||Guanylate-binding protein/Atlastin, C-terminal||GB1/RHD3-type guanine nucleotide-binding (G) domain||Guanylate-binding protein, N-terminal||Guanylate-binding protein, C-terminal
ENSG00000162772	82.0482604	35.25380864	1.2187	5.46E-05	0.0018473	ATF3	AP-1 transcription factor||Basic-leucine zipper domain||cAMP-dependent transcription factor ATF-3||-
ENSG00000162894	39.83970649	86.7857611	-1.1233	4.53E-06	0.00019495	FCMR	Immunoglobulin-like domain superfamily||Immunoglobulin V-set domain||Immunoglobulin subtype||-||Immunoglobulin-like fold
ENSG00000163131	267.1413833	585.641106	-1.1324	4.30E-33	2.29E-30	CTSS	Cysteine peptidase, histidine active site||Papain-like cysteine endopeptidase||Cysteine peptidase, asparagine active site||Cathepsin propeptide inhibitor domain (I29)||Peptidase C1A, papain C-terminal||Cysteine peptidase, cysteine active site||-||Papain-like cysteine peptidase superfamily
ENSG00000163346	246.8985054	973.1539471	-1.9787	2.09E-112	6.27E-109	PBXIP1	Pre-B-cell leukemia transcription factor-interacting protein 1||-
ENSG00000163389	31.2257159	68.64725798	-1.1365	3.91E-05	0.0013811	POGLUT1	-||Glycosyl transferase CAP10 domain
ENSG00000163536	39.94738137	89.85535394	-1.1695	1.55E-06	7.32E-05	SERPINI1	Serpin domain||Serpin superfamily||Serpin family||Serpin, conserved site
ENSG00000163947	61.05165833	129.9460967	-1.0898	4.04E-08	2.39E-06	ARHGEF3	Pleckstrin homology domain||Guanine-nucleotide dissociation stimulator, CDC24, conserved site||Dbl homology (DH) domain superfamily||PH-like domain superfamily||Dbl homology (DH) domain||-
ENSG00000163975	24.44219831	3.441664695	2.8282	4.99E-05	0.0017039	MELTF	Transferrin-like domain||Transferrin||Transferrin family, iron binding site
ENSG00000164054	305.6889912	116.8305637	1.3876	3.22E-18	6.39E-16	SHISA5	Shisa family||-
ENSG00000164284	101.1067146	43.2533536	1.225	6.81E-06	0.00028329	GRPEL2	GrpE nucleotide exchange factor, coiled-coil||GrpE nucleotide exchange factor, head||GrpE nucleotide exchange factor
ENSG00000164543	61.48235786	126.2253781	-1.0378	1.80E-07	9.94E-06	STK17A	-||Protein kinase domain||Protein kinase-like domain superfamily||Serine/threonine-protein kinase, active site||Protein kinase, ATP binding site
ENSG00000164733	1584.974269	3552.728145	-1.1645	1.11E-199	1.33E-195	CTSB	Cysteine peptidase, cysteine active site||Cysteine peptidase, asparagine active site||Peptidase C1A, propeptide||Cysteine peptidase, histidine active site||Peptidase C1A, papain C-terminal||Papain-like cysteine peptidase superfamily||-
ENSG00000165072	53.51441656	125.8533063	-1.2337	3.46E-09	2.41E-07	MAMDC2	MAM domain||Concanavalin A-like lectin/glucanase domain superfamily
ENSG00000165168	127.1640361	572.6185909	-2.1709	1.65E-74	2.19E-71	CYBB	Ferredoxin-NADP reductase (FNR), nucleotide-binding domain||Riboflavin synthase-like beta-barrel||FAD-binding 8||Ferric reductase, NAD binding domain||Cytochrome b245, heavy chain||Ferric reductase transmembrane component-like domain||FAD-binding domain, ferredoxin reductase-type
ENSG00000165271	75.69544233	31.44007208	1.2676	6.06E-05	0.0020194	NOL6	Nrap protein, domain 4||Nrap protein, domain 3||Nrap protein domain 1||Nrap protein, domain 6||NOL6/Upt22||Nrap protein, domain 5||Nrap protein, domain 2
ENSG00000166123	148.1606382	68.27518612	1.1177	5.12E-07	2.64E-05	GPT2	Aminotransferase, class I/classII||Pyridoxal phosphate-dependent transferase, major domain||Pyridoxal phosphate-dependent transferase||Pyridoxal phosphate-dependent transferase domain 1
ENSG00000166428	29.82594243	144.5499172	-2.2769	4.14E-21	9.11E-19	PLD4	Phospholipase D/Transphosphatidylase||Phospholipase D-like domain||PLD-like domain||-
ENSG00000166595	55.23721468	16.65021569	1.7301	1.03E-05	0.00041488	CIAO2B	MIP18 family||MIP18 family-like||-||Fe-S cluster assembly domain superfamily
ENSG00000166750	226.9786521	96.2735935	1.2373	1.04E-11	1.04E-09	SLFN5	Domain of unknown function DUF2075||Schlafen family||Schlafen, AAA domain superfamily||Schlafen, AAA domain||P-loop containing nucleoside triphosphate hydrolase||Schlafen family member 5
ENSG00000167207	4.953044591	32.74232359	-2.7248	7.98E-07	4.01E-05	NOD2	CARD domain||NOD2, winged helix domain||NLRC, helical domain HD2||Death-like domain superfamily||-||NACHT nucleoside triphosphatase||Leucine-rich repeat domain superfamily||Leucine-rich repeat||P-loop containing nucleoside triphosphate hydrolase
ENSG00000167208	17.7663556	53.48532972	-1.59	4.42E-06	0.00019093	SNX20	PX domain superfamily||-||Tetratricopeptide-like helical domain superfamily||Sorting nexin SNX20/SNX21||Phox homologous domain
ENSG00000167778	77.84893998	34.32362899	1.1815	0.0001309	0.0039514	SPRYD3	B30.2/SPRY domain||Concanavalin A-like lectin/glucanase domain superfamily||-||SPRY domain||SPRY domain-containing protein 3, SPRY domain
ENSG00000167797	169.6956147	69.85649152	1.2805	1.38E-09	1.02E-07	CDK2AP2	Cyclin-dependent kinase 2-associated protein 1/2||-
ENSG00000167851	41.88552926	122.0395697	-1.5428	1.08E-11	1.07E-09	CD300A	Immunoglobulin-like domain||Immunoglobulin subtype||Immunoglobulin-like domain superfamily||Immunoglobulin V-set domain||Immunoglobulin-like fold||-
ENSG00000167861	113.7046758	26.51011995	2.1007	3.31E-13	4.01E-11	HID1	-||Hid-1/Ecm30
ENSG00000168159	659.4009799	299.7038824	1.1376	5.03E-27	1.55E-24	RNF187	Zinc finger, C3HC4 RING-type||Zinc finger, RING/FYVE/PHD-type||Zinc finger, RING-type||Zinc finger, RING-type, conserved site
ENSG00000168209	323.9937212	87.25085092	1.8927	3.32E-30	1.42E-27	DDIT4	RTP801-like||RTP801-like, C-terminal domain superfamily
ENSG00000168502	29.28756802	63.53126991	-1.1172	9.31E-05	0.0029374	MTCL1	Domain of unknown function DUF4482||-||Protein SOGA
ENSG00000169413	12.92098589	89.9483719	-2.7994	1.14E-16	1.95E-14	RNASE6	Ribonuclease A, active site||Ribonuclease A-like domain superfamily||Ribonuclease A-domain||Pancreatic ribonuclease
ENSG00000169432	17.33565607	69.48441966	-2.0029	1.33E-09	9.87E-08	SCN9A	Sodium ion transport-associated||-||Ion transport domain||Voltage gated sodium channel, alpha-9 subunit||IQ motif, EF-hand binding site||Voltage-gated Na+ ion channel, cytoplasmic domain||Voltage gated sodium channel, alpha subunit||Voltage-dependent channel domain superfamily
ENSG00000170382	22.07335089	61.11280283	-1.4692	3.29E-06	0.00014553	LRRN2	Immunoglobulin subtype 2||Immunoglobulin I-set||Immunoglobulin-like domain superfamily||Immunoglobulin subtype||Immunoglobulin-like domain||Leucine-rich repeat domain superfamily||Immunoglobulin-like fold||Leucine-rich repeat||Leucine-rich repeat, typical subtype||Cysteine-rich flanking region, C-terminal
ENSG00000170442	131.901731	42.13713803	1.6463	5.34E-11	5.00E-09	KRT86	Intermediate filament, rod domain||Keratin, type II||Keratin type II head||Intermediate filament protein, conserved site
ENSG00000170465	6.137468297	28.64953314	-2.2228	3.47E-05	0.0012397	KRT6C	Intermediate filament, rod domain||Intermediate filament protein, conserved site||Keratin type II head||Keratin, type II
ENSG00000170915	14.21308448	66.41482682	-2.2243	2.85E-10	2.38E-08	PAQR8	AdipoR/Haemolysin-III-related
ENSG00000171617	26.48802107	130.8762764	-2.3048	1.66E-19	3.41E-17	ENC1	Kelch repeat type 1||Ectoderm-neural cortex protein 1||SKP1/BTB/POZ domain superfamily||BTB/Kelch-associated||Kelch-type beta propeller||-||BTB-kelch protein||BTB/POZ domain
ENSG00000171860	73.11124516	203.151235	-1.4744	1.86E-17	3.35E-15	C3AR1	G protein-coupled receptor, rhodopsin-like||Formyl peptide receptor-related||GPCR, rhodopsin-like, 7TM||C3a anaphylatoxin chemotactic receptor||Anaphylatoxin chemotactic receptor family
ENSG00000172000	70.85007263	20.27791631	1.8049	2.51E-07	1.36E-05	ZNF556	KRAB domain superfamily||Zinc finger C2H2 superfamily||Krueppel-associated box||Zinc finger C2H2-type||-
ENSG00000172006	54.4834905	13.67364082	1.9944	1.17E-06	5.67E-05	ZNF554	Zinc finger C2H2 superfamily||KRAB domain superfamily||-||Krueppel-associated box||Zinc finger C2H2-type
ENSG00000172009	148.9143624	64.27541363	1.2121	6.28E-08	3.65E-06	AC006538.1	Neurolysin/Thimet oligopeptidase, N-terminal||Peptidase M3A/M3B catalytic domain||Metallopeptidase, catalytic domain superfamily||Neurolysin/Thimet oligopeptidase, domain 2
ENSG00000172183	127.8100854	49.5785752	1.3662	2.78E-08	1.67E-06	ISG20	Ribonuclease H-like superfamily||Ribonuclease H superfamily||Exonuclease, RNase T/DNA polymerase III
ENSG00000172216	100.6760151	37.67227572	1.4181	3.67E-07	1.94E-05	CEBPB	CCAAT/enhancer-binding protein, chordates||Basic-leucine zipper domain
ENSG00000172243	58.89816068	126.1323602	-1.0986	5.34E-08	3.13E-06	CLEC7A	-||C-type lectin fold||C-type lectin-like||Natural killer cell receptor-like, C-type lectin-like domain||C-type lectin-like/link domain superfamily
ENSG00000172345	32.84083913	67.43802443	-1.0381	0.00013579	0.0040633	STARD5	StAR-related lipid transfer protein 5||-||START domain||START-like domain superfamily
ENSG00000172432	329.1621155	139.5269471	1.2383	2.49E-16	4.14E-14	GTPBP2	Transcription factor, GTP-binding domain||Translation elongation factor EF1A/initiation factor IF2gamma, C-terminal||GTP binding protein 1-like, GTP-binding domain||P-loop containing nucleoside triphosphate hydrolase||-||Translation protein, beta-barrel domain superfamily
ENSG00000173166	69.88099868	166.130085	-1.2493	7.44E-12	7.72E-10	RAPH1	GRB/APBB1IP||Ubiquitin-like domain superfamily||Ras-associating (RA) domain||Pleckstrin homology domain||PH-like domain superfamily||APBB1IP, PH domain
ENSG00000173530	22.28870066	71.90288674	-1.6897	3.01E-08	1.80E-06	TNFRSF10D	Tumor necrosis factor receptor 10, N-terminal||TNFR/NGFR cysteine-rich region||Tumour necrosis factor receptor 10
ENSG00000173727	6.568167827	31.06800022	-2.2419	1.47E-05	0.0005718	-//-	-//-
ENSG00000173812	841.0485065	415.3252125	1.0179	4.43E-28	1.56E-25	EIF1	SUI1 domain||Eukaryotic translation initiation factor SUI1||SUI1 domain superfamily
ENSG00000173852	35.31736143	73.11212028	-1.0497	6.18E-05	0.0020581	DPY19L1	Dpy-19/Dpy-19-like||Probable C-mannosyltransferase DPY19L1
ENSG00000174469	20.45822766	58.60131778	-1.5183	3.19E-06	0.00014184	CNTNAP2	Neurexin/syndecan/glycophorin C||Coagulation factor 5/8 C-terminal domain||Concanavalin A-like lectin/glucanase domain superfamily||Fibrinogen, alpha/beta/gamma chain, C-terminal globular domain||Fibrinogen-like, C-terminal||EGF-like domain||Galactose-binding-like domain superfamily||Contactin-associated protein-like 2||Laminin G domain
ENSG00000175061	254.6510969	73.94928197	1.7839	3.25E-22	7.43E-20	-//-	-//-
ENSG00000175197	77.31056557	32.74232359	1.2395	7.03E-05	0.0023185	DDIT3	DNA damage-inducible transcript 3||Basic-leucine zipper domain
ENSG00000176490	102.2911383	23.81259897	2.1029	4.82E-12	5.22E-10	DIRAS1	Small GTPase||P-loop containing nucleoside triphosphate hydrolase||Small GTPase superfamily, Ras-type||Small GTP-binding protein domain
ENSG00000176533	41.77785437	10.41801205	2.0037	1.95E-05	0.00073589	GNG7	G-protein gamma-like domain superfamily||G-protein, gamma subunit||-||G-protein gamma-like domain
ENSG00000178607	675.5522122	302.6804573	1.1583	1.70E-28	6.28E-26	ERN1	Quinoprotein alcohol dehydrogenase-like superfamily||Pyrrolo-quinoline quinone beta-propeller repeat||PUB domain||Serine/threonine-protein kinase, active site||-||KEN domain||WD40/YVTN repeat-like-containing domain superfamily||KEN domain superfamily||Protein kinase domain||Protein kinase-like domain superfamily
ENSG00000179163	27.78011966	60.18262318	-1.1153	0.00014541	0.0043027	FUCA1	Glycoside hydrolase, family 29, conserved site||Glycoside hydrolase superfamily||Alpha-L-fucosidase, metazoa-type||Tissue alpha-L-fucosidase||Alpha-L-fucosidase, C-terminal||Glycoside hydrolase, family 29||Glycosyl hydrolase, all-beta
ENSG00000179583	14.53610913	43.81146139	-1.5917	3.22E-05	0.0011644	CIITA	P-loop containing nucleoside triphosphate hydrolase||Leucine-rich repeat||NLRC, helical domain HD2||MHC class II transactivator||Leucine-rich repeat domain superfamily||-||NACHT nucleoside triphosphatase
ENSG00000179873	174.00261	72.36797656	1.2657	1.26E-09	9.41E-08	NLRP11	DAPIN domain||Leucine-rich repeat||Copper type II, ascorbate-dependent monooxygenase, histidine-cluster-1 conserved site||NACHT nucleoside triphosphatase||-||Leucine-rich repeat domain superfamily||Death-like domain superfamily||NOD2, winged helix domain||NLRC, helical domain HD2
ENSG00000180535	46.40787432	10.97611984	2.08	3.84E-06	0.0001672	BHLHA15	Myc-type, basic helix-loop-helix (bHLH) domain||Helix-loop-helix DNA-binding domain superfamily
ENSG00000181019	54.26814073	111.1564679	-1.0344	1.03E-06	5.06E-05	NQO1	Flavodoxin-like fold||Flavoprotein-like superfamily
ENSG00000182022	59.54420997	120.0861925	-1.012	5.81E-07	2.99E-05	CHST15	-||P-loop containing nucleoside triphosphate hydrolase
ENSG00000182158	83.8787334	26.60313791	1.6567	1.46E-07	8.15E-06	CREB3L2	Basic-leucine zipper domain||cAMP-responsive element-binding protein 3-like protein 2
ENSG00000182378	92.92342352	44.36956918	1.0665	0.0001384	0.0041309	PLCXD1	Phosphatidylinositol-specific phospholipase C, X domain||PLC-like phosphodiesterase, TIM beta/alpha-barrel domain superfamily
ENSG00000183283	132.1170807	46.32294644	1.512	8.32E-10	6.41E-08	DAZAP2	DAZ associated protein 2||-
ENSG00000183486	90.01620169	17.85944923	2.3335	3.79E-12	4.13E-10	MX2	-||Dynamin superfamily||Dynamin GTPase effector||P-loop containing nucleoside triphosphate hydrolase||Dynamin, GTPase region, conserved site||Dynamin-type guanine nucleotide-binding (G) domain||Dynamin central domain||GTPase effector domain||Dynamin, GTPase domain
ENSG00000184156	42.10087902	84.46031198	-1.0044	3.08E-05	0.0011185	KCNQ3	Ion transport domain||-||Potassium channel, voltage dependent, KCNQ||Voltage-gated potassium channel||Ankyrin-G binding site||Potassium channel, voltage dependent, KCNQ3||Potassium channel, voltage dependent, KCNQ, C-terminal
ENSG00000185615	205.7667003	39.16056315	2.3935	1.40E-26	4.08E-24	PDIA2	Protein disulphide isomerase||Thioredoxin, conserved site||Thioredoxin-like superfamily||Thioredoxin domain
ENSG00000185630	29.17989313	84.9254018	-1.5412	1.47E-08	9.23E-07	PBX1	-||Homeobox domain||PBX||Homeobox, conserved site||Homeobox-like domain superfamily
ENSG00000186104	101.645089	37.48623979	1.4391	2.32E-07	1.26E-05	CYP2R1	Cytochrome P450, conserved site||Cytochrome P450, E-class, group I||Cytochrome P450||-||Cytochrome P450 superfamily
ENSG00000186480	254.2203974	115.0632224	1.1437	1.88E-11	1.81E-09	INSIG1	Insulin-induced gene 1 protein||Insulin-induced protein family
ENSG00000186834	23.90382389	57.29906628	-1.2613	5.13E-05	0.0017503	HEXIM1	HEXIM
ENSG00000187608	248.0829291	65.85671903	1.9134	7.35E-24	1.90E-21	ISG15	Ubiquitin||Ubiquitin-like domain superfamily||Ubiquitin domain
ENSG00000187735	123.2877404	43.71844343	1.4957	4.15E-09	2.82E-07	TCEA1	Transcription elongation factor, TFIIS/CRSP70, N-terminal, sub-type||Transcription elongation factor, IIS-type||-||Transcription elongation factor S-II, central domain||Transcription elongation factor, TFIIS||Zinc finger, TFIIS-type||Transcription elongation factor S-II, central domain superfamily||Transcription factor IIS, N-terminal||TFIIS/LEDGF domain superfamily
ENSG00000196154	65.78935315	241.1955826	-1.8743	2.12E-27	6.95E-25	S100A4	S100/Calbindin-D9k, conserved site||EF-hand domain pair||EF-Hand 1, calcium-binding site||S100/CaBP-9k-type, calcium binding, subdomain||EF-hand domain||S-100
ENSG00000196365	370.5092704	149.3868514	1.3105	6.82E-20	1.42E-17	LONP1	Ribosomal protein S5 domain 2-type fold||P-loop containing nucleoside triphosphate hydrolase||AAA+ ATPase domain||Lon protease homologue, chloroplastic/mitochondrial||Lon protease||Peptidase S16, Lon proteolytic domain||Lon protease, bacterial/eukaryotic-type||-||Ribosomal protein S5 domain 2-type fold, subgroup||PUA-like superfamily||ATPase, AAA-type, core||Peptidase S16, active site||Lon, subst…
ENSG00000196517	65.03562897	26.69615588	1.2846	0.00016972	0.0049166	SLC6A9	Sodium:neurotransmitter symporter||Sodium:neurotransmitter symporter superfamily||Sodium:neurotransmitter symporter, glycine, type 1
ENSG00000196549	26.16499643	115.3422763	-2.1402	4.38E-16	7.13E-14	MME	Peptidase M13||Peptidase M13, N-terminal domain||Metallopeptidase, catalytic domain superfamily||Neprilysin||-||Peptidase M13, C-terminal domain||Peptidase M13, domain 2
ENSG00000196562	22.82707507	67.2519885	-1.5588	3.78E-07	1.99E-05	SULF2	Sulfatase, conserved site||Alkaline-phosphatase-like, core domain superfamily||Extracellular sulfatase, C-terminal||Sulfatase, N-terminal||Extracellular sulfatase
ENSG00000196878	24.44219831	119.5280847	-2.2899	7.87E-18	1.50E-15	LAMB3	Laminin, N-terminal domain superfamily||-||Galactose-binding-like domain superfamily||EGF-like, conserved site||Laminin EGF domain||Laminin, N-terminal
ENSG00000197081	594.257676	1360.480752	-1.195	1.94E-80	3.10E-77	IGF2R	Cation-independent mannose-6-phosphate receptor||Fibronectin type II domain||Fibronectin type II domain superfamily||Kringle-like fold||Mannose-6-phosphate receptor binding domain superfamily
ENSG00000197943	27.02639548	74.97247958	-1.472	2.48E-07	1.35E-05	PLCG2	-||SH2 domain||PLC-gamma, N-terminal SH2 domain||PH-like domain superfamily||PLC-gamma, C-terminal SH2 domain||C2 domain||1-phosphatidylinositol 4,5-bisphosphate phosphodiesterase gamma-2, SH3 domain||EF-hand domain pair||C2 domain superfamily||Phosphatidylinositol-4, 5-bisphosphate phosphodiesterase gamma||PLC-like phosphodiesterase, TIM beta/alpha-barrel domain superfamily||Phosphatidylinositol…
ENSG00000198715	52.54534262	126.0393422	-1.2622	1.86E-09	1.35E-07	GLMP	-||Lysosomal transcription factor, NCU-G1
ENSG00000198736	34.34828749	72.08892267	-1.0695	5.52E-05	0.0018632	MSRB1	-||Mss4-like superfamily||Peptide methionine sulphoxide reductase MrsB
ENSG00000198743	64.49725456	141.7593783	-1.1361	3.44E-09	2.39E-07	SLC5A3	Sodium/glucose symporter superfamily||Sodium/solute symporter, conserved site||Sodium/solute symporter
ENSG00000198830	257.1276192	122.6906955	1.0675	2.22E-10	1.88E-08	HMGN2	High mobility group protein HMGN
ENSG00000204160	41.88552926	95.99453961	-1.1965	4.47E-07	2.32E-05	ZDHHC18	Palmitoyltransferase, DHHC domain||-
ENSG00000204257	5.38374412	28.7425511	-2.4165	1.39E-05	0.0005421	HLA-DMA	Immunoglobulin-like domain||MHC class II, alpha chain, N-terminal||Immunoglobulin-like domain superfamily||MHC class II, alpha/beta chain, N-terminal||Immunoglobulin/major histocompatibility complex, conserved site||Immunoglobulin C1-set||MHC classes I/II-like antigen recognition protein||Immunoglobulin-like fold
ENSG00000204287	36.50178514	298.029559	-3.0294	3.23E-55	2.76E-52	HLA-DRA	Immunoglobulin-like domain||MHC class II, alpha chain, N-terminal||MHC class II, alpha/beta chain, N-terminal||Immunoglobulin-like domain superfamily||Immunoglobulin/major histocompatibility complex, conserved site||Immunoglobulin C1-set||MHC classes I/II-like antigen recognition protein||Immunoglobulin-like fold
ENSG00000204386	173.033536	398.7680148	-1.2045	4.72E-25	1.30E-22	NEU1	Sialidase||-||Sialidase family||Sialidase superfamily
ENSG00000204388	89.26247752	32.83534155	1.4428	1.19E-06	5.77E-05	HSPA1B	Heat shock protein 70, conserved site||Heat shock protein 70 family||Heat shock protein 70kD, peptide-binding domain superfamily||Heat shock protein 70kD, C-terminal domain superfamily
ENSG00000204946	78.27963951	33.67250323	1.2171	8.26E-05	0.0026677	ZNF783	Krueppel-associated box||Zinc finger C2H2-type||-||Protein of unknown function DUF3669, zinc finger protein||KRAB domain superfamily||Zinc finger C2H2 superfamily
ENSG00000221890	35.85573584	119.5280847	-1.7371	3.51E-13	4.22E-11	NPTXR	Concanavalin A-like lectin/glucanase domain superfamily||Pentraxin-related
ENSG00000225889	15.18215842	41.48601227	-1.4502	0.00014541	0.0043027	-//-	-//-
ENSG00000228252	8.613990593	33.20741341	-1.9468	3.80E-05	0.0013439	-//-	-//-
ENSG00000229961	16.58193189	73.94928197	-2.1569	6.26E-11	5.77E-09	-//-	-//-
ENSG00000230202	114.5660749	31.9051619	1.8443	2.68E-11	2.55E-09	-//-	-//-
ENSG00000231389	5.168394356	35.71889846	-2.7889	1.85E-07	1.02E-05	HLA-DPA1	Immunoglobulin-like domain superfamily||MHC class II, alpha/beta chain, N-terminal||MHC class II, alpha chain, N-terminal||Immunoglobulin-like domain||Immunoglobulin/major histocompatibility complex, conserved site||Immunoglobulin C1-set||MHC classes I/II-like antigen recognition protein||-||Immunoglobulin-like fold
ENSG00000233695	14.21308448	42.78826378	-1.59	4.03E-05	0.0014197	-//-	-//-
ENSG00000239998	10.01376406	50.97384468	-2.3478	1.23E-08	7.78E-07	LILRA2	-||Immunoglobulin||Immunoglobulin-like fold||Immunoglobulin subtype 2||Immunoglobulin-like domain superfamily||Immunoglobulin subtype||Alpha-1B-glycoprotein/leukocyte immunoglobulin-like receptor||Immunoglobulin-like domain
ENSG00000242247	103.6909118	45.20673086	1.1977	7.91E-06	0.00032582	ARFGAP3	ArfGAP domain superfamily||-||ARFGAP/RecO-like zinc finger||Arf GTPase activating protein
ENSG00000245532	3207.957772	1521.680885	1.076	4.47E-113	1.53E-109	-//-	-//-
ENSG00000249592	62.02073227	22.97543729	1.4327	5.70E-05	0.0019094	-//-	-//-
ENSG00000251562	4375.153497	1427.732741	1.6156	3.26E-304	7.81E-300	-//-	-//-
ENSG00000255031	47.05392361	97.76188094	-1.055	3.34E-06	0.0001467	-//-	-//-
ENSG00000255274	16.04355748	79.99544967	-2.3179	1.39E-12	1.61E-10	SMIM35	-
ENSG00000258590	213.1962672	96.92471926	1.1372	9.45E-10	7.17E-08	-//-	-//-
ENSG00000259803	62.02073227	20.64998817	1.5866	1.24E-05	0.00049082	SLC22A31	Major facilitator, sugar transporter-like||MFS transporter superfamily||Major facilitator superfamily domain
ENSG00000261786	64.92795409	131.0623123	-1.0133	1.73E-07	9.62E-06	-//-	-//-
ENSG00000265401	13.24401054	38.04434758	-1.5223	0.00016985	0.0049166	-//-	-//-
ENSG00000265808	133.9475537	56.36888663	1.2487	1.39E-07	7.84E-06	SEC22B	Synaptobrevin||Longin-like domain superfamily||Longin domain
ENSG00000267121	38.5476079	84.08824012	-1.1253	6.20E-06	0.00025931	-//-	-//-
ENSG00000269893	87.32432963	32.1842158	1.44	1.62E-06	7.55E-05	-//-	-//-
ENSG00000269968	52.97604215	115.3422763	-1.1225	1.27E-07	7.17E-06	-//-	-//-
ENSG00000270629	27.02639548	72.64703046	-1.4265	6.69E-07	3.40E-05	NBPF14	Olduvai domain||-
ENSG00000271856	8.183291063	33.7655212	-2.0448	1.87E-05	0.00071317	-//-	-//-
ENSG00000274211	102.2911383	32.46326969	1.6558	6.49E-09	4.26E-07	SOCS7	SH2 domain superfamily||SOCS box-like domain superfamily||SH2 domain||Suppressor of cytokine signalling 7||SOCS7, SH2 domain||SOCS box domain||SOCS7, SOCS box domain
Novel00035	51.46859379	9.208778509	2.4826	4.80E-08	2.83E-06	--	unnamed protein product [Schistosoma mansoni]
Novel00069	150.6371605	27.06822774	2.4764	1.12E-20	2.41E-18	--	hypothetical protein PFTANZ_01288 [Plasmodium falciparum Tanzania (2000708)]
Novel00070	187.3542954	22.60336543	3.0512	1.50E-31	7.33E-29	--	rRNA promoter binding protein [Rattus norvegicus]>gi|13400109|gb|AAK21974.1| rRNA promoter binding protein [Rattus norvegicus]
Novel00071	623.3298943	93.48305456	2.7372	5.15E-90	1.03E-86	--	hypothetical protein OXYTRI_13058 [Oxytricha trifallax]
Novel00073	28.85686849	3.813736554	2.9196	7.36E-06	0.00030507	--	Zinc finger and BTB domain-containing protein 38 [Larimichthys crocea]
Novel00074	49.85347056	9.952922227	2.3245	2.53E-07	1.37E-05	--	PREDICTED: uncharacterized protein LOC103310617 [Acyrthosiphon pisum]
Novel00075	41.45482973	6.232203637	2.7337	2.17E-07	1.19E-05	-//-	-//-
Novel00076	171.8491123	43.34637157	1.9872	7.18E-18	1.38E-15	--	hypothetical protein OXYTRI_13058 [Oxytricha trifallax]
Novel00166	506.394972	185.2917858	1.4505	3.25E-31	1.53E-28	--	endonuclease/reverse transcriptase [Sus scrofa]
Novel00318	31.76409031	1.395269471	4.5088	2.38E-08	1.45E-06	--	hCG2014340 [Homo sapiens]
Novel00963	25.41127225	4.185808413	2.6019	7.99E-05	0.0025924	--	hCG2038446, partial [Homo sapiens]
Novel01012	39.62435673	6.046167708	2.7123	4.52E-07	2.35E-05	--	hypothetical protein EGM_11598, partial [Macaca fascicularis]
Novel01057	4.091645532	25.11485048	-2.6178	2.27E-05	0.00083872	--	PREDICTED: uncharacterized protein LOC103280496 [Anolis carolinensis]
Novel01147	159.0358013	22.6963834	2.8088	6.51E-25	1.77E-22	--	hypothetical protein Anapl_03341, partial [Anas platyrhynchos]
Novel01279	60.72863368	20.27791631	1.5825	1.59E-05	0.00061341	--	hypothetical protein EGM_19048, partial [Macaca fascicularis]
Novel01503	15.18215842	46.97407219	-1.6295	1.23E-05	0.00048687	--	LRRG00130 [Rattus norvegicus]
Novel02056	16.58193189	0	4.6705	4.80E-05	0.0016539	--	PREDICTED: CCR4-NOT transcription complex subunit 8 isoform X2 [Nomascus leucogenys]
