# Supplementary material for: HNRNPA2B1-mediated m6A modification of TLR4 mRNA promotes progression of multiple myeloma
Source: J Transl Med. 2022 Nov 18;20:537. doi: 10.1186/s12967-022-03750-8 (PMC9673362; doi:10.1186/s12967-022-03750-8)
Supplement: Supplementary file 3 — Additional file 3. MeRIP sequencing identified 496 differentially peaks for MM cells transfected with sh-HNRNPA2B1-8226 and the control sh-NC-8226. [file 12967_2022_3750_MOESM3_ESM.xls]

chr	chromStart	chromEnd	name	score	strand	thickStart	thickEnd	itemRgb	blockCount	blockSizes	blockStarts	lg.p	lg.fdr	fold_enrchment	diff.lg.fdr	diff.lg.p	diff.log2.fc	Name	Description
1	1327737	1328094	ENSG00000224051	1.6e-15	+	1327737	1328094	0	1	357,	0	-14.8	-13.2	4.75	-2.12	-4.01	-1.99	CPTP	Glycolipid transfer protein domain||Glycolipid transfer protein superfamily
1	6621499	6621917	ENSG00000116273	3e-09	+	6621499	6621917	0	1	418,	0	-8.53	-7.15	12.6	-1.32	-2.75	-3.01	PHF13	Zinc finger, RING/FYVE/PHD-type||Zinc finger, PHD-finger||Zinc finger, FYVE/PHD-type||Zinc finger, PHD-type||PHF13, PHD finger
1	12011566	12012046	ENSG00000116688	1.3e-27	+	12011566	12012046	0	1	480,	0	-26.9	-25	6.51	-1.37	-2.84	-1.43	MFN2	P-loop containing nucleoside triphosphate hydrolase||Dynamin-type guanine nucleotide-binding (G) domain||Dynamin superfamily||Mitofusin family||Fzo/mitofusin HR2 domain||Mitofusin-2
1	13781253	13786523	ENSG00000116731	5e-35	+	13781253	13786523	0	2	1578,9,	0,5261	-34.3	-32.2	8.86	-2.33	-4.34	-0.862	PRDM2	-||Zinc finger C2H2-type||SET domain||Predicted retinoblastoma binding protein (RIZ)||Zinc finger C2H2 superfamily
1	15872820	15874204	ENSG00000065526	1.6e-53	+	15872820	15874204	0	2	316,703,	0,681	-52.8	-50.3	7.03	-2.09	-3.96	-1.24	SPEN	SHARP, RNA recognition motif 1||SHARP, RNA recognition motif 2||Spen paralogue and orthologue SPOC, C-terminal||SHARP, RNA recognition motif 4||RNA-binding domain superfamily||Spen paralogue/orthologue C-terminal, metazoa||Nucleotide-binding alpha-beta plait domain superfamily||RNA recognition motif domain||SPOC-like, C-terminal domain superfamily||SHARP, RNA recognition motif 3
1	39026375	39028897	ENSG00000168653	1e-05	+	39026375	39028897	0	2	27,175,	0,2347	-4.98	-3.81	2.12	-2.37	-4.41	-1.43	NDUFS5	NADH:ubiquinone oxidoreductase, iron-sulphur subunit 5
1	42682417	42682626	ENSG00000065978	1.6e-18	+	42682417	42682626	0	1	209,	0	-17.8	-16	3.96	-1.88	-3.63	-1.24	YBX1	Nucleic acid-binding, OB-fold||Cold-shock (CSD) domain||Cold-shock protein, DNA-binding||Cold shock domain
1	117622944	117624830	ENSG00000183508	1e-237	+	117622944	117624830	0	1	1886,	0	-237	-234	7.48	-2.24	-4.19	-0.377	TENT5C	Terminal nucleotidyltransferase
1	150159225	150159646	ENSG00000023902	5e-12	+	150159225	150159646	0	1	421,	0	-11.3	-9.79	22.3	-1.53	-3.09	-2.59	PLEKHO1	Pleckstrin homology domain-containing family O member 1||Pleckstrin homology domain||PH-like domain superfamily
1	150293868	150294039	ENSG00000266472	2.4e-09	+	150293868	150294039	0	2	30,120,	0,51	-8.62	-7.23	5.69	-1.51	-3.05	-2.02	MRPS21	Ribosomal protein S21||Ribosomal protein S21 superfamily
1	155016250	155016909	ENSG00000160685	2.5e-51	+	155016250	155016909	0	1	659,	0	-50.6	-48.1	6.5	-2.31	-4.3	-1.39	ZBTB7B	SKP1/BTB/POZ domain superfamily||Zinc finger C2H2 superfamily||BTB/POZ domain||Zinc finger C2H2-type
1	156782322	156787050	ENSG00000143294	1.3e-27	+	156782322	156787050	0	2	7,443,	0,4285	-26.9	-24.9	3.81	-2.07	-3.93	-1.17	PRCC	Proline-rich protein PRCC
1	159051725	159052175	ENSG00000163565	6.3e-18	+	159051725	159052175	0	1	450,	0	-17.2	-15.5	4.27	-1.44	-2.94	0.699	IFI16	HIN-200 family||DAPIN domain||Death-like domain superfamily||HIN-200/IF120x
1	181089728	181090357	ENSG00000162783	6.3e-38	+	181089728	181090357	0	1	629,	0	-37.2	-35	4.5	-2.66	-4.8	-1.1	IER5	Immediate early response
1	205272089	205272478	ENSG00000133069	6.9e-06	+	205272089	205272478	0	1	389,	0	-5.16	-3.98	3.01	-1.88	-3.61	-1.46	TMCC2	Testis-specific protein TEX28/transmembrane and coiled-coil domains protein
1	206586843	206587802	ENSG00000266094	2e-47	+	206586843	206587802	0	1	959,	0	-46.7	-44.3	7.24	-4.37	-7.02	-1.05	RASSF5	C-terminal RASSF family||Protein kinase C-like, phorbol ester/diacylglycerol-binding domain||Ras association domain-containing protein 5||SARAH domain||Ras-associating (RA) domain||Ubiquitin-like domain superfamily
1	227780811	227781141	ENSG00000143740	3.2e-17	+	227780811	227781141	0	1	330,	0	-16.5	-14.8	7.35	-1.52	-3.08	-1.99	SNAP47	PH-like domain superfamily||-||Target SNARE coiled-coil homology domain
1	228494839	228495050	ENSG00000168159	1.1e-10	+	228494839	228495050	0	1	211,	0	-9.94	-8.49	2.05	-4.82	-7.53	1.85	RNF187	Zinc finger, C3HC4 RING-type||Zinc finger, RING/FYVE/PHD-type||Zinc finger, RING-type||Zinc finger, RING-type, conserved site
1	23978045	23978694	ENSG00000188529	7.9e-22	-	23978045	23978694	0	2	228,42,	0,607	-21.1	-19.3	3.93	-1.34	-2.78	1.35	SRSF10	-||Nucleotide-binding alpha-beta plait domain superfamily||RNA recognition motif domain||Serine/arginine-rich splicing factor 10||RNA-binding domain superfamily
1	25900902	25901790	ENSG00000117632	2e-41	-	25900902	25901790	0	2	185,384,	0,504	-40.7	-38.4	3.53	-1.87	-3.59	0.794	STMN1	Stathmin superfamily||Stathmin, conserved site||Stathmin family
1	27666063	27666354	ENSG00000126709	1e-221	-	27666063	27666354	0	1	291,	0	-221	-218	2.83	-2.45	-4.52	-0.32	IFI6	IFI6/IFI27-like domain superfamily||Interferon alpha-inducible protein IFI6/IFI27-like
1	38838735	38839424	ENSG00000116954	1.6e-26	-	38838735	38839424	0	1	689,	0	-25.8	-23.8	6.14	-1.47	-3	-1.5	RRAGC	Gtr1/RagA G protein||P-loop containing nucleoside triphosphate hydrolase||RagC/D
1	47280282	47281090	ENSG00000123473	2.5e-12	-	47280282	47281090	0	1	808,	0	-11.6	-10.1	7.52	-2.12	-4	-1.51	STIL	SCL-interrupting locus protein
1	52393458	52393786	ENSG00000085840	2e-13	-	52393458	52393786	0	1	328,	0	-12.7	-11.2	4.82	-2.41	-4.47	-2.64	ORC1	Cdc6, C-terminal||Origin recognition complex, subunit 1||P-loop containing nucleoside triphosphate hydrolase||AAA+ ATPase domain||AAA lid domain||Bromo adjacent homology (BAH) domain||ATPase, AAA-type, core
1	58783096	58783217	ENSG00000177606	2.3e-07	-	58783096	58783217	0	1	121,	0	-6.64	-5.36	2.01	-1.33	-2.77	-1.5	JUN	Jun-like transcription factor||Transcription Factor c-Jun/v-Jun||Basic-leucine zipper domain||Transcription factor, Skn-1-like, DNA-binding domain superfamily||Transcription factor Jun
1	89104284	89104540	ENSG00000234518	2.3e-10	-	89104284	89104540	0	1	256,	0	-9.64	-8.21	2.57	-3.09	-5.34	1.51	--	--
1	151310243	151316310	ENSG00000143393	7.9e-45	-	151310243	151316310	0	2	12,738,	0,5329	-44.1	-41.8	7.27	-1.64	-3.24	-1.1	PI4KB	Protein kinase-like domain superfamily||Phosphatidylinositol 3-/4-kinase, catalytic domain||Phosphatidylinositol 3-/4-kinase, catalytic domain superfamily||Phosphatidylinositol 3/4-kinase, conserved site||Phosphoinositide 3-kinase, accessory (PIK) domain||Phosphatidylinositol kinase
1	154601096	154602566	ENSG00000160710	1e-122	-	154601096	154602566	0	1	1470,	0	-122	-119	4.1	-3.77	-6.16	-0.453	ADAR	Double-stranded RNA-binding domain||-||Winged helix DNA-binding domain superfamily||Winged helix-like DNA-binding domain superfamily||Double-stranded RNA-specific adenosine deaminase (DRADA)||Adenosine deaminase/editase
1	154945872	154946679	ENSG00000163346	2e-47	-	154945872	154946679	0	1	807,	0	-46.7	-44.3	5.93	-1.74	-3.41	-0.978	PBXIP1	Pre-B-cell leukemia transcription factor-interacting protein 1||-
1	155139920	155140039	ENSG00000179085	3e-04	-	155139920	155140039	0	1	119,	0	-3.53	-2.49	1.54	-1.43	-2.93	-1.08	DPM3	Dolichol-phosphate mannosyltransferase subunit 3
1	155659827	155660066	ENSG00000246203	2.8e-05	-	155659827	155660066	0	1	239,	0	-4.55	-3.41	2.35	-2.15	-4.06	-2.1	--	--
1	155659831	155660072	ENSG00000163374	5.5e-06	-	155659831	155660072	0	1	241,	0	-5.26	-4.07	2.55	-2.18	-4.1	-2.06	YY1AP1	YY1-associated protein 1||GON-4-like protein||-
1	185298093	185298274	ENSG00000116679	0.00038	-	185298093	185298274	0	1	181,	0	-3.42	-2.39	2.06	-1.86	-3.58	-2.74	IVNS1ABP	SKP1/BTB/POZ domain superfamily||BTB/Kelch-associated||BTB/POZ domain||Kelch repeat type 1||Kelch-type beta propeller||BTB-kelch protein
1	192993598	192994288	ENSG00000234473	9.5e-08	-	192993598	192994288	0	1	690,	0	-7.02	-5.72	23.7	-2.28	-4.25	4.36	--	--
1	202767059	202770187	ENSG00000117139	1.3e-11	-	202767059	202770187	0	2	150,91,	0,3037	-10.9	-9.42	2.78	-3.35	-5.63	1.62	KDM5B	Zinc finger, PHD-type, conserved site||ARID DNA-binding domain superfamily||Zinc finger, PHD-type||Zinc finger, C5HC2-type||Zinc finger, RING/FYVE/PHD-type||JmjN domain||Zinc finger, PHD-finger||Zinc finger, FYVE/PHD-type||-||ARID DNA-binding domain||Lysine-specific demethylase-like domain||JmjC domain
1	202941244	202941514	ENSG00000159346	7.8e-08	-	202941244	202941514	0	1	270,	0	-7.11	-5.8	2.26	-1.89	-3.64	-1.47	ADIPOR1	AdipoR/Haemolysin-III-related
1	204410472	204410951	ENSG00000158615	5e-50	-	204410472	204410951	0	1	479,	0	-49.3	-46.9	3.98	-2.04	-3.87	-0.892	PPP1R15B	Protein phosphatase 1, regulatory subunit 15A/B, C-terminal||Protein phosphatase 1, regulatory subunit 15B, N-terminal
1	205619921	205623718	ENSG00000158711	5e-82	-	205619921	205623718	0	2	917,43,	0,3754	-81.3	-78.4	5.57	-1.89	-3.65	-0.494	ELK4	-||Winged helix-like DNA-binding domain superfamily||Winged helix DNA-binding domain superfamily||Ets domain
1	211575395	211575815	ENSG00000170385	1e-14	-	211575395	211575815	0	1	420,	0	-14	-12.3	5.22	-2.06	-3.92	-2.38	SLC30A1	Cation efflux protein, cytoplasmic domain superfamily||Cation efflux transmembrane domain superfamily||Cation efflux protein
1	229594069	229599247	ENSG00000135801	1e-19	-	229594069	229599247	0	2	1025,54,	0,5124	-19	-17.2	19.5	-3.36	-5.65	-2.72	TAF5L	WD40-repeat-containing domain superfamily||TFIID subunit TAF5, NTD2 domain superfamily||G-protein beta WD-40 repeat||WD40/YVTN repeat-like-containing domain superfamily||WD40-repeat-containing domain||TAF5L||WD40 repeat||TFIID subunit TAF5, NTD2 domain||WD40 repeat, conserved site
1	247189850	247199398	ENSG00000227671	2.5e-33	-	247189850	247199398	0	2	1162,38,	0,9510	-32.6	-30.5	7.83	-8.31	-11.3	-1.81	--	--
1	247300402	247300972	ENSG00000162714	4.6e-10	-	247300402	247300972	0	1	570,	0	-9.34	-7.92	5.49	-1.48	-3.01	-2.09	ZNF496	Zinc finger protein 496||SCAN domain||Zinc finger C2H2-type||Krueppel-associated box||Zinc finger C2H2 superfamily||SCAN domain superfamily||KRAB domain superfamily
2	10783344	10783674	ENSG00000143882	5.4e-08	+	10783344	10783674	0	1	330,	0	-7.27	-5.95	3.42	-3.01	-5.23	1.38	ATP6V1C2	ATPase, V1 complex, subunit C||Vacuolar ATP synthase subunit C superfamily
2	20447488	20447726	ENSG00000143878	6.3e-14	+	20447488	20447726	0	1	238,	0	-13.2	-11.6	2.35	-5.04	-7.81	-1.95	RHOB	P-loop containing nucleoside triphosphate hydrolase||Small GTPase||Small GTP-binding protein domain||Small GTPase Rho
2	46759249	46760087	ENSG00000171150	1e-25	+	46759249	46760087	0	1	838,	0	-25	-23.1	75	-1.37	-2.83	-2.03	SOCS5	SOCS box-like domain superfamily||SOCS4/SOCS5 domain||SH2 domain||SH2 domain superfamily||Suppressor of cytokine signalling 5||SOCS5, SOCS box domain||SOCS box domain
2	69939649	69939920	ENSG00000059728	4e-17	+	69939649	69939920	0	1	271,	0	-16.4	-14.7	5.38	-1.32	-2.75	-1.95	MXD1	Myc-type, basic helix-loop-helix (bHLH) domain||Max dimerization protein 1||-||Helix-loop-helix DNA-binding domain superfamily
2	70087572	70087988	ENSG00000169564	3.2e-43	+	70087572	70087988	0	1	416,	0	-42.5	-40.2	3.37	-1.38	-2.85	-0.724	PCBP1	K Homology domain, type 1 superfamily||K Homology domain, type 1||K Homology domain
2	96551257	96552634	ENSG00000196843	2.5e-72	+	96551257	96552634	0	1	1377,	0	-71.6	-68.9	7.26	-3.68	-6.03	-0.639	ARID5A	-||ARID DNA-binding domain superfamily||ARID DNA-binding domain
2	117817559	117819779	ENSG00000088205	1.2e-08	+	117817559	117819779	0	2	169,131,	0,2089	-7.91	-6.56	3.49	-1.48	-3.02	1.77	DDX18	DEAD/DEAH box helicase domain||ATP-dependent RNA helicase DEAD-box, conserved site||RNA helicase, DEAD-box type, Q motif||P-loop containing nucleoside triphosphate hydrolase||Domain of unknown function DUF4217||Helicase superfamily 1/2, ATP-binding domain||Helicase, C-terminal
2	195680067	195680877	ENSG00000196950	4e-35	+	195680067	195680877	0	1	810,	0	-34.4	-32.3	11.1	-1.6	-3.2	-1.06	SLC39A10	-||Zinc/iron permease
2	203439366	203439906	ENSG00000138443	1.3e-59	+	203439366	203439906	0	1	540,	0	-58.9	-56.3	12.7	-1.93	-3.69	-1.48	ABI2	-||ABL interactor 2||Abl-interactor, homeo-domain homologous domain||SH3 domain||Abl interactor 2, SH3 domain||Target SNARE coiled-coil homology domain||ABI family||SH3-like domain superfamily
2	9630385	9630849	ENSG00000134308	1.3e-23	-	9630385	9630849	0	2	231,37,	0,427	-22.9	-21	3.91	-2.02	-3.84	-0.983	YWHAQ	14-3-3 protein, conserved site||14-3-3 domain superfamily||14-3-3 domain||14-3-3 protein
2	10783390	10783660	ENSG00000143870	6.5e-07	-	10783390	10783660	0	1	270,	0	-6.19	-4.94	2.08	-3.36	-5.64	1.48	PDIA6	Thioredoxin, conserved site||-||Thioredoxin-like superfamily||Thioredoxin domain||Disulphide isomerase
2	38985501	38986282	ENSG00000115904	2e-20	-	38985501	38986282	0	1	781,	0	-19.7	-17.9	11.9	-1.43	-2.93	-1.41	SOS1	Ras guanine nucleotide exchange factor domain superfamily||Ras guanine-nucleotide exchange factor, conserved site||Dbl homology (DH) domain superfamily||Histone-fold||Ras guanine-nucleotide exchange factors catalytic domain||PH-like domain superfamily||Histone H2A/H2B/H3||Ras-like guanine nucleotide exchange factor, N-terminal||Pleckstrin homology domain||Ras-like guanine nucleotide exchange fact…
2	65313273	65313483	ENSG00000198369	1.5e-05	-	65313273	65313483	0	1	210,	0	-4.83	-3.67	2.82	-1.52	-3.07	-2.39	SPRED2	Sprouty||PH-like domain superfamily||SPRE, EVH1 domain||-||c-Kit-binding domain||WH1/EVH1 domain
2	74526644	74527048	ENSG00000115307	1e-63	-	74526644	74527048	0	2	192,108,	0,296	-63	-60.4	13	-1.32	-2.75	-1.12	AUP1	Ubiquitin system component CUE||-
2	95816030	95816510	ENSG00000232931	3.5e-09	-	95816030	95816510	0	1	480,	0	-8.46	-7.08	11.4	-1.37	-2.83	-1.47	--	--
2	95828493	95829303	ENSG00000232931	2e-13	-	95828493	95829303	0	1	810,	0	-12.7	-11.1	8.34	-4.31	-6.95	-2.37	--	--
2	111367559	111429503	ENSG00000172965	3.2e-16	-	111367559	111429503	0	2	16,195,	0,61749	-15.5	-13.8	2.69	-2.12	-4.01	1.27	--	--
2	121727627	121728300	ENSG00000155438	5e-12	-	121727627	121728300	0	2	285,13,	0,660	-11.3	-9.83	6.07	-2.31	-4.3	-3.11	NIFK	MKI67 FHA domain-interacting nucleolar phosphoprotein, FHA Ki67 binding||Nucleotide-binding alpha-beta plait domain superfamily||RNA recognition motif domain||RNA-binding domain superfamily
2	164694902	164695353	ENSG00000082438	3.9e-09	-	164694902	164695353	0	1	451,	0	-8.41	-7.03	5.6	-1.71	-3.35	-2.58	COBLL1	-||WH2 domain||Protein cordon-bleu-like||Cordon-bleu, ubiquitin-like domain
2	174561305	174561456	ENSG00000115935	1.6e-07	-	174561305	174561456	0	1	151,	0	-6.8	-5.51	2.47	-1.45	-2.97	-1.97	WIPF1	WH2 domain||PH-like domain superfamily
2	189783040	189783490	ENSG00000128699	6.3e-22	-	189783040	189783490	0	1	450,	0	-21.2	-19.4	4.67	-2.01	-3.82	-1.24	ORMDL1	ORMDL family||ORM1-like protein 1
2	197487180	197487990	ENSG00000144381	0.00026	-	197487180	197487990	0	2	18,133,	0,677	-3.58	-2.54	1.86	-1.33	-2.77	1.16	HSPD1	Chaperonin Cpn60/TCP-1 family||Chaperonin Cpn60||Chaperone tailless complex polypeptide 1 (TCP-1)||-||GroEL-like equatorial domain superfamily||GroEL-like apical domain superfamily||TCP-1-like chaperonin intermediate domain superfamily||Chaperonin Cpn60, conserved site
2	200864502	200864654	ENSG00000013441	2.6e-05	-	200864502	200864654	0	2	59,91,	0,61	-4.58	-3.44	2.11	-1.52	-3.07	2.05	CLK1	Serine/threonine-protein kinase, active site||Protein kinase-like domain superfamily||-||Protein kinase domain||Protein kinase, ATP binding site
2	203439375	203439886	ENSG00000173166	2.5e-61	-	203439375	203439886	0	1	511,	0	-60.6	-58	12.1	-2.05	-3.89	-1.57	RAPH1	GRB/APBB1IP||Ubiquitin-like domain superfamily||Ras-associating (RA) domain||Pleckstrin homology domain||PH-like domain superfamily||APBB1IP, PH domain
2	231455427	231455548	ENSG00000115053	0.00074	-	231455427	231455548	0	1	121,	0	-3.13	-2.14	2.31	-1.52	-3.08	2.86	NCL	-||Nucleolin, RNA recognition motif 2||Nucleolin, RNA recognition motif 3||Nucleolin, RNA recognition motif 1||RNA-binding domain superfamily||Nucleolin, RNA recognition motif 4||RNA recognition motif domain, eukaryote||Nucleotide-binding alpha-beta plait domain superfamily||RNA recognition motif domain
3	31579827	31580007	ENSG00000163527	6.8e-07	+	31579827	31580007	0	1	180,	0	-6.17	-4.92	1.7	-1.79	-3.47	1.02	STT3B	Oligosaccharyl transferase, STT3 subunit
3	39094727	39095147	ENSG00000114742	4e-28	+	39094727	39095147	0	1	420,	0	-27.4	-25.4	6.8	-2.23	-4.17	-1.88	WDR48	WD40 repeat, conserved site||WDR48/Bun107||-||WD40 repeat||WD40-repeat-containing domain||G-protein beta WD-40 repeat||WD40/YVTN repeat-like-containing domain superfamily||WD40-repeat-containing domain superfamily
3	51393801	51394162	ENSG00000259956	5.6e-09	+	51393801	51394162	0	1	361,	0	-8.25	-6.87	5.22	-1.72	-3.37	-1.97	RBM15B	RBM15B, RNA recognition motif 3||RNA-binding domain superfamily||Spen paralogue and orthologue SPOC, C-terminal||SPOC-like, C-terminal domain superfamily||RNA recognition motif domain||Nucleotide-binding alpha-beta plait domain superfamily||RBM15B, RNA recognition motif 2||RBM15B, RNA recognition motif 1||Spen paralogue/orthologue C-terminal, metazoa
3	122692358	122692508	ENSG00000173193	6.9e-05	+	122692358	122692508	0	1	150,	0	-4.16	-3.06	1.9	-2.01	-3.82	2.12	PARP14	Poly(ADP-ribose) polymerase, catalytic domain||WWE domain superfamily||-||Macro domain||PARP-14, RNA recognition motif 2||WWE domain||Nucleotide-binding alpha-beta plait domain superfamily
3	127672384	127672713	ENSG00000114631	4e-22	+	127672384	127672713	0	1	329,	0	-21.4	-19.6	9.08	-1.53	-3.09	-1.58	PODXL2	CD34/Podocalyxin
3	129315391	129315542	ENSG00000206417	6.5e-07	+	129315391	129315542	0	1	151,	0	-6.19	-4.93	2.23	-1.73	-3.39	-1.79	--	--
3	141442535	141443286	ENSG00000177311	5e-27	+	141442535	141443286	0	1	751,	0	-26.3	-24.3	2.62	-1.42	-2.91	-0.43	ZBTB38	Zinc finger C2H2-type||-||BTB/POZ domain||Zinc finger C2H2 superfamily||SKP1/BTB/POZ domain superfamily
3	141443405	141444575	ENSG00000177311	1e-114	+	141443405	141444575	0	1	1170,	0	-114	-111	5.52	-2.77	-4.94	-0.434	ZBTB38	Zinc finger C2H2-type||-||BTB/POZ domain||Zinc finger C2H2 superfamily||SKP1/BTB/POZ domain superfamily
3	141444964	141446674	ENSG00000177311	6.3e-65	+	141444964	141446674	0	1	1710,	0	-64.2	-61.6	11.6	-2.01	-3.81	-0.436	ZBTB38	Zinc finger C2H2-type||-||BTB/POZ domain||Zinc finger C2H2 superfamily||SKP1/BTB/POZ domain superfamily
3	151416418	151432876	ENSG00000144893	1.3e-11	+	151416418	151432876	0	3	4,82,125,	0,13880,16333	-10.9	-9.45	5.93	-1.49	-3.03	-3.15	MED12L	-||Mediator complex, subunit Med12||Mediator complex, subunit Med12, catenin-binding||Mediator complex, subunit Med12, LCEWAV-domain
3	151436112	151437072	ENSG00000144893	7.9e-52	+	151436112	151437072	0	1	960,	0	-51.1	-48.7	16.7	-2.36	-4.38	-0.78	MED12L	-||Mediator complex, subunit Med12||Mediator complex, subunit Med12, catenin-binding||Mediator complex, subunit Med12, LCEWAV-domain
3	155987390	155987740	ENSG00000240489	3.7e-07	+	155987390	155987740	0	1	350,	0	-6.43	-5.16	2.37	-3.71	-6.08	1.33	--	--
3	156703538	156705150	ENSG00000163659	1.6e-54	+	156703538	156705150	0	2	164,467,	0,1145	-53.8	-51.3	6.4	-3.34	-5.61	-1.43	TIPARP	WWE domain||Zinc finger, CCCH-type||WWE domain superfamily||Poly(ADP-ribose) polymerase, catalytic domain
3	158829001	158829361	ENSG00000118855	5e-24	+	158829001	158829361	0	1	360,	0	-23.3	-21.4	4.6	-1.57	-3.15	-1.3	MFSD1	-||Major facilitator superfamily||MFS transporter superfamily||Major facilitator superfamily domain
3	165497902	165521765	ENSG00000244128	2e-40	+	165497902	165521765	0	3	124,141,6,	0,13608,23857	-39.7	-37.4	8.34	-2.07	-3.93	2.11	--	--
3	174278929	174279588	ENSG00000169760	3.2e-13	+	174278929	174279588	0	1	659,	0	-12.5	-10.9	6.8	-3.28	-5.54	-2.43	NLGN1	Carboxylesterase, type B||Carboxylesterase type B, conserved site||Neuroligin-3||-||Alpha/Beta hydrolase fold||Neuroligin||Neuroligin-1
3	12835984	12839052	ENSG00000144713	2e-22	-	12835984	12839052	0	2	239,2,	0,3066	-21.7	-19.8	3.54	-1.31	-2.74	0.458	RPL32	Ribosomal protein L32e superfamily||Ribosomal protein L32e, conserved site||Ribosomal protein L32e
3	36855529	36855829	ENSG00000168016	6.5e-06	-	36855529	36855829	0	1	300,	0	-5.19	-4.01	4.54	-1.78	-3.46	-3.45	TRANK1	P-loop containing nucleoside triphosphate hydrolase||Ankyrin repeat||Tetratricopeptide-like helical domain superfamily||TPR and ankyrin repeat-containing protein 1||Tetratricopeptide repeat-containing domain||-||Ankyrin repeat-containing domain superfamily||Ankyrin repeat-containing domain||Tetratricopeptide repeat
3	46416940	46417090	ENSG00000283646	0.00012	-	46416940	46417090	0	1	150,	0	-3.91	-2.84	1.92	-1.71	-3.36	1.56	--	--
3	46417477	46417746	ENSG00000283646	5e-13	-	46417477	46417746	0	1	269,	0	-12.3	-10.8	1.73	-1.42	-2.91	-0.609	--	--
3	47693274	47701491	ENSG00000173473	4.7e-09	-	47693274	47701491	0	2	26,214,	0,8003	-8.33	-6.96	3.47	-1.35	-2.81	2.11	SMARCC1	SWIRM domain||Homeobox-like domain superfamily||SANT domain||Winged helix-like DNA-binding domain superfamily||BRCT domain superfamily||SMARCC, C-terminal||SMARCC, N-terminal||SANT/Myb domain||SWI/SNF complex subunit SMARCC1||Chromo/chromo shadow domain||-||SMARCC, SWIRM-associated domain
3	47916326	47918769	ENSG00000047849	4e-52	-	47916326	47918769	0	2	848,51,	0,2392	-51.4	-49	6.34	-1.52	-3.07	-0.599	MAP4	Microtubule associated protein, tubulin-binding repeat||Microtubule associated protein MAP2/MAP4/Tau
3	48751464	48751645	ENSG00000114302	1.7e-07	-	48751464	48751645	0	1	181,	0	-6.77	-5.48	3.54	-1.59	-3.18	-2.86	PRKAR2A	Sperm surface protein Sp17||cAMP-dependent protein kinase regulatory subunit||Cyclic nucleotide-binding, conserved site||RmlC-like jelly roll fold||Cyclic nucleotide-binding-like||Cyclic nucleotide-binding domain||cAMP-dependent protein kinase regulatory subunit, dimerization-anchoring domain
3	51993551	51993880	ENSG00000162244	1e-153	-	51993551	51993880	0	1	329,	0	-153	-150	4.98	-2.36	-4.38	-0.319	RPL29	-||Ribosomal protein L29e
3	52221079	52222370	ENSG00000239732	4e-62	-	52221079	52222370	0	1	1291,	0	-61.4	-58.8	8.21	-4.44	-7.1	-1.15	TLR9	Toll/interleukin-1 receptor homology (TIR) domain superfamily||Toll-like receptor 9||Leucine-rich repeat, typical subtype||Leucine-rich repeat unit||Leucine-rich repeat||Toll/interleukin-1 receptor homology (TIR) domain
3	52221080	52222369	ENSG00000173366	3.2e-62	-	52221080	52222369	0	1	1289,	0	-61.5	-58.9	8.21	-4.31	-6.93	-1.14	AC097637.1	Leucine-rich repeat||Toll/interleukin-1 receptor homology (TIR) domain||-||Leucine-rich repeat unit||Actin-depolymerising factor homology domain||Leucine-rich repeat, typical subtype||ADF-H/Gelsolin-like domain superfamily||Toll/interleukin-1 receptor homology (TIR) domain superfamily||Toll-like receptor 9
3	69047518	69048538	ENSG00000144747	1.6e-13	-	69047518	69048538	0	1	1020,	0	-12.8	-11.2	5.58	-2.13	-4.03	-1.14	TMF1	-||TATA element modulatory factor 1 DNA binding||TATA element modulatory factor 1, TATA binding
3	129315305	129315543	ENSG00000184897	1e-26	-	129315305	129315543	0	1	238,	0	-26	-24	2.37	-2.52	-4.63	-1.03	H1FX	Winged helix DNA-binding domain superfamily||Winged helix-like DNA-binding domain superfamily||Histone H5||Linker histone H1/H5, domain H15
3	129847370	129847957	ENSG00000203644	2e-24	-	129847370	129847957	0	1	587,	0	-23.7	-21.7	19.5	-2.02	-3.85	-1.96	--	--
3	151436128	151436879	ENSG00000152580	4e-51	-	151436128	151436879	0	1	751,	0	-50.4	-48	16.3	-1.71	-3.37	-0.734	IGSF10	Immunoglobulin-like fold||Leucine-rich repeat||Leucine-rich repeat domain superfamily||Cysteine-rich flanking region, C-terminal||Immunoglobulin V-set domain||Leucine-rich repeat, typical subtype||Immunoglobulin subtype 2||Immunoglobulin-like domain||Immunoglobulin-like domain superfamily||Immunoglobulin subtype||Immunoglobulin I-set||Leucine-rich repeat N-terminal domain
3	155853303	155854082	ENSG00000284952	2.5e-87	-	155853303	155854082	0	1	779,	0	-86.6	-83.7	5.81	-4.08	-6.61	-0.815	AC104472.3	-
3	155853316	155854066	ENSG00000169359	3.2e-84	-	155853316	155854066	0	1	750,	0	-83.5	-80.6	6.22	-3.85	-6.26	-0.805	SLC33A1	AmpG-like permease/Acetyl-coenzyme A transporter 1||-||Acetyl-coenzyme A transporter 1-like||MFS transporter superfamily
3	157147992	157148563	ENSG00000163660	3.2e-62	-	157147992	157148563	0	1	571,	0	-61.5	-58.9	5.57	-1.38	-2.85	-0.63	CCNL1	Cyclin-like||Cyclin L1||Cyclin, C-terminal domain||-||Cyclin, N-terminal||Cyclin-like superfamily
3	183491863	183492223	ENSG00000172578	5e-18	-	183491863	183492223	0	1	360,	0	-17.3	-15.6	4.94	-1.71	-3.35	-2.02	KLHL6	BTB-kelch protein||-||Kelch-type beta propeller||Kelch-like protein 6||BTB/POZ domain||Kelch repeat type 1||BTB/Kelch-associated||SKP1/BTB/POZ domain superfamily
3	196554236	196561053	ENSG00000185798	1e-10	-	196554236	196561053	0	2	571,58,	0,6759	-10	-8.57	15.2	-2.14	-4.05	-2.8	WDR53	WD40-repeat-containing domain superfamily||WD40 repeat||WD40-repeat-containing domain||Anaphase-promoting complex subunit 4, WD40 domain||WD40 repeat, conserved site||WD40/YVTN repeat-like-containing domain superfamily
4	2513741	2513981	ENSG00000063978	6.3e-11	+	2513741	2513981	0	1	240,	0	-10.2	-8.73	3.22	-1.32	-2.75	-1.79	RNF4	Zinc finger, RING-type, conserved site||Zinc finger, RING-type||-||Zinc finger, RING/FYVE/PHD-type
4	7772253	7772882	ENSG00000272620	1e-85	+	7772253	7772882	0	1	629,	0	-85	-82.2	8.99	-1.56	-3.13	-0.622	--	--
4	7774946	7775456	ENSG00000272620	2.4e-09	+	7774946	7775456	0	1	510,	0	-8.62	-7.23	3.32	-1.45	-2.97	-1.12	--	--
4	7777670	7777940	ENSG00000272620	5e-16	+	7777670	7777940	0	1	270,	0	-15.3	-13.6	2.7	-2.82	-4.99	-1.37	--	--
4	16238841	16256376	ENSG00000263327	3.2e-18	+	16238841	16256376	0	2	30,120,	0,17415	-17.5	-15.8	3.41	-3.4	-5.7	0.903	--	--
4	78911073	78912062	ENSG00000138756	6.3e-13	+	78911073	78912062	0	1	989,	0	-12.2	-10.7	38.4	-1.84	-3.55	-2.2	BMP2K	-||Protein kinase-like domain superfamily||Protein kinase domain||Serine/threonine-protein kinase, active site||BMP-2-inducible protein kinase, C-terminal||BMP-2-inducible protein kinase
4	87135597	87136318	ENSG00000172493	6.3e-41	+	87135597	87136318	0	1	721,	0	-40.2	-37.9	16.9	-3.95	-6.43	-1.98	AFF1	Transcription factor AF4/FMR2
4	87980667	87982920	ENSG00000118785	1e-252	+	87980667	87982920	0	3	21,324,429,	0,807,1824	-252	-248	3.38	-2.48	-4.58	0.365	SPP1	Osteopontin||Osteopontin, conserved site
4	3512577	3514893	ENSG00000163956	1e-78	-	3512577	3514893	0	2	459,142,	0,2174	-78	-75.2	16.5	-1.31	-2.73	-0.844	LRPAP1	Alpha-2-macroglobulin RAP, C-terminal||Alpha-2-macroglobulin RAP, domain 2||-||Alpha-2-macroglobulin RAP, domain 3||RAP domain superfamily||Alpha-2-macroglobulin receptor-associated protein, domain 1||Alpha-2-macroglobulin receptor-associated protein
4	13604388	13607171	ENSG00000038219	1.3e-13	-	13604388	13607171	0	2	696,55,	0,2728	-12.9	-11.3	5.89	-1.49	-3.02	1.59	BOD1L1	-
4	25847447	25847687	ENSG00000091490	4.1e-09	-	25847447	25847687	0	1	240,	0	-8.39	-7.01	3.8	-1.93	-3.7	-2.67	SEL1L3	-||Concanavalin A-like lectin/glucanase domain superfamily||Tetratricopeptide-like helical domain superfamily||Sel1-like repeat
4	40815364	40816235	ENSG00000163697	2.5e-26	-	40815364	40816235	0	1	871,	0	-25.6	-23.6	7.07	-1.73	-3.39	-1.1	APBB2	WW domain superfamily||-||PTB/PI domain||WW domain||Fe65||PH-like domain superfamily
4	73090914	73091334	ENSG00000132466	1e-26	-	73090914	73091334	0	1	420,	0	-26	-24	4.25	-1.51	-3.06	-1.08	ANKRD17	Ankyrin repeat-containing domain||K Homology domain||Ankyrin repeat-containing domain superfamily||Ankyrin repeat||K Homology domain, type 1 superfamily||K Homology domain, type 1
4	73091812	73094220	ENSG00000132466	1.3e-16	-	73091812	73094220	0	2	488,142,	0,2266	-15.9	-14.2	8.45	-2.12	-3.99	-1.14	ANKRD17	Ankyrin repeat-containing domain||K Homology domain||Ankyrin repeat-containing domain superfamily||Ankyrin repeat||K Homology domain, type 1 superfamily||K Homology domain, type 1
4	75644876	75646380	ENSG00000138757	6.3e-53	-	75644876	75646380	0	2	826,43,	0,1461	-52.2	-49.8	7.06	-1.44	-2.96	-0.839	G3BP2	Nucleotide-binding alpha-beta plait domain superfamily||RNA recognition motif domain||Nuclear transport factor 2||G3BP2, RNA recognition motif||RNA-binding domain superfamily||Nuclear transport factor 2, eukaryote||Ras GTPase-activating protein-binding protein 2||NTF2-like domain superfamily||Ras GTPase-activating protein-binding protein||-
4	78911201	78912071	ENSG00000163291	6.3e-13	-	78911201	78912071	0	1	870,	0	-12.2	-10.7	38	-1.75	-3.43	-2.26	PAQR3	-||AdipoR/Haemolysin-III-related
5	14507981	14509121	ENSG00000038382	1.6e-97	+	14507981	14509121	0	1	1140,	0	-96.8	-93.8	8.26	-1.32	-2.76	-0.603	TRIO	Triple functional domain protein||Immunoglobulin-like fold||SH3 domain||Protein kinase domain||Immunoglobulin subtype||Immunoglobulin I-set||SH3-like domain superfamily||Spectrin repeat||-||Serine/threonine-protein kinase, active site||Dbl homology (DH) domain superfamily||PH-like domain superfamily||Spectrin/alpha-actinin||Protein kinase-like domain superfamily||CRAL-TRIO lipid binding domain||D…
5	54519286	54519677	ENSG00000178996	5e-22	+	54519286	54519677	0	1	391,	0	-21.3	-19.4	5.1	-4	-6.51	-2.55	SNX18	Sorting nexin 9 family||Sorting nexin protein, WASP-binding domain||Sorting nexin-18, SH3 domain||SH3-like domain superfamily||SNX18, PX domain||PX domain superfamily||AH/BAR domain superfamily||Phox homologous domain||SH3 domain
5	64213623	64217482	ENSG00000164197	1e-90	+	64213623	64217482	0	2	894,122,	0,3737	-90	-87.1	6.77	-2.34	-4.35	-0.706	RNF180	Zinc finger, RING/FYVE/PHD-type||E3 ubiquitin-protein ligase RNF180||Zinc finger, RING-type, conserved site||Zinc finger, RING-type
5	112843331	112844171	ENSG00000134982	5e-23	+	112843331	112844171	0	1	840,	0	-22.3	-20.4	14.8	-1.57	-3.15	-1.56	APC	Adenomatous polyposis coli protein repeat||-||EB-1 binding||APC, N-terminal coiled-coil domain superfamily||Adenomatous polyposis coli protein||Adenomatous polyposis coli (APC) family||Armadillo-type fold||Adenomatous polyposis coli (APC) repeat||Adenomatous polyposis coli, N-terminal dimerisation domain||Armadillo||Adenomatous polyposis coli protein basic domain||SAMP||Armadillo-like helical||Ad…
5	140527032	140528231	ENSG00000131503	2.6e-06	+	140527032	140528231	0	3	42,150,48,	0,840,1151	-5.59	-4.38	2.95	-2.06	-3.9	2.66	ANKHD1	Ankyrin repeat-containing domain superfamily||Ankyrin repeat||Ankyrin repeat-containing domain||K Homology domain||-||K Homology domain, type 1||K Homology domain, type 1 superfamily
5	140528410	140528861	ENSG00000131503	1.3e-37	+	140528410	140528861	0	1	451,	0	-36.9	-34.7	4.21	-3.7	-6.07	-1.14	ANKHD1	Ankyrin repeat-containing domain superfamily||Ankyrin repeat||Ankyrin repeat-containing domain||K Homology domain||-||K Homology domain, type 1||K Homology domain, type 1 superfamily
5	140527020	140528220	ENSG00000254996	1.6e-06	+	140527020	140528220	0	3	54,150,37,	0,852,1163	-5.8	-4.57	3.08	-2.41	-4.49	3	ANKHD1-EIF4EBP3	K Homology domain, type 1||-||K Homology domain, type 1 superfamily||Ankyrin repeat||Ankyrin repeat-containing domain superfamily||K Homology domain||Ankyrin repeat-containing domain
5	140528368	140528879	ENSG00000254996	2.5e-37	+	140528368	140528879	0	1	511,	0	-36.6	-34.4	4.09	-3.86	-6.28	-1.11	ANKHD1-EIF4EBP3	K Homology domain, type 1||-||K Homology domain, type 1 superfamily||Ankyrin repeat||Ankyrin repeat-containing domain superfamily||K Homology domain||Ankyrin repeat-containing domain
5	154814665	154815925	ENSG00000155506	1e-25	+	154814665	154815925	0	1	1260,	0	-25	-23.1	3.96	-3.34	-5.61	-0.561	LARP1	Protein of unknown function DM15||-||La-type HTH domain||Winged helix DNA-binding domain superfamily||Winged helix-like DNA-binding domain superfamily
5	168616819	168616996	ENSG00000233913	2e-29	+	168616819	168616996	0	1	177,	0	-28.7	-26.7	1.75	-1.51	-3.06	0.496	--	--
5	42465399	42465633	ENSG00000248873	2e-09	-	42465399	42465633	0	1	234,	0	-8.69	-7.3	3.08	-1.71	-3.37	1.7	--	--
5	82276006	82276275	ENSG00000186468	1.3e-33	-	82276006	82276275	0	1	269,	0	-32.9	-30.8	3.4	-2.06	-3.91	0.959	RPS23	Ribosomal protein S23, eukaryotic/archaeal||Nucleic acid-binding, OB-fold||Ribosomal protein S12/S23
5	133199300	133199720	ENSG00000053108	4e-20	-	133199300	133199720	0	1	420,	0	-19.4	-17.6	15.2	-1.69	-3.33	-1.96	FSTL4	Kazal domain superfamily||Immunoglobulin-like fold||EF-hand domain pair||Kazal domain||EF-Hand 1, calcium-binding site||WD40/YVTN repeat-like-containing domain superfamily||EF-hand domain||Immunoglobulin subtype 2||Immunoglobulin subtype||Immunoglobulin-like domain superfamily||Immunoglobulin-like domain
5	134197382	134197831	ENSG00000113575	7.9e-20	-	134197382	134197831	0	1	449,	0	-19.1	-17.3	3.56	-1.44	-2.94	-0.87	PPP2CA	Calcineurin-like phosphoesterase domain, ApaH type||Serine/threonine-specific protein phosphatase/bis(5-nucleosyl)-tetraphosphatase||Metallo-dependent phosphatase-like
5	138507526	138508674	ENSG00000120705	2e-40	-	138507526	138508674	0	2	861,6,	0,1142	-39.7	-37.5	5.84	-1.55	-3.11	-0.779	ETF1	eRF1 domain 2||Peptide chain release factor eRF1/aRF1||50S ribosomal protein L30e-like||Peptide Chain Release Factor eRF1/aRF1, N-terminal||eRF1 domain 1/Pelota-like||eRF1 domain 3||-
5	159158097	159161191	ENSG00000145860	2e-81	-	159158097	159161191	0	2	938,51,	0,3043	-80.7	-77.9	13.2	-1.4	-2.88	-0.796	RNF145	Zinc finger, RING/FYVE/PHD-type||Zinc finger, RING-CH-type||Zinc finger, RING-type||TRC8 N-terminal domain
5	173709856	173710446	ENSG00000253686	1.5e-10	-	173709856	173710446	0	2	412,7,	0,583	-9.83	-8.39	7.67	-1.58	-3.17	-1.87	--	--
6	401445	405074	ENSG00000137265	5e-55	+	401445	405074	0	2	332,57,	0,3572	-54.3	-51.8	4.53	-2.63	-4.76	-1.2	IRF4	Interferon regulatory factor DNA-binding domain||Interferon regulatory factor-3||Winged helix-like DNA-binding domain superfamily||Winged helix DNA-binding domain superfamily||SMAD-like domain superfamily||SMAD/FHA domain superfamily||Interferon regulatory factor, conserved site||-
6	3270608	3289836	ENSG00000180822	5e-21	+	3270608	3289836	0	3	227,95,38,	0,11627,19190	-20.3	-18.5	5.55	-3.9	-6.35	-2.48	PSMG4	-||Proteasome assembly chaperone 4
6	25983193	25983613	ENSG00000112343	6.3e-45	+	25983193	25983613	0	1	420,	0	-44.2	-41.9	6.16	-1.69	-3.32	-1.1	TRIM38	B-box-type zinc finger||B30.2/SPRY domain||SPRY domain||Zinc finger, RING-type||E3 ubiquitin-protein ligase TRIM38, PRY/SPRY domain||Butyrophylin-like, SPRY domain||Zinc finger, RING-type, conserved site||SPRY-associated||Concanavalin A-like lectin/glucanase domain superfamily||Zinc finger, RING/FYVE/PHD-type
6	26376162	26377181	ENSG00000186470	2.5e-89	+	26376162	26377181	0	1	1019,	0	-88.6	-85.8	10.2	-1.39	-2.87	-0.69	BTN3A2	Immunoglobulin-like domain superfamily||Immunoglobulin subtype||Immunoglobulin V-set domain||Immunoglobulin-like domain||-||Immunoglobulin-like fold
6	30562495	30562825	ENSG00000204576	1.4e-07	+	30562495	30562825	0	1	330,	0	-6.85	-5.56	3.27	-1.89	-3.64	-1.97	PRR3	Zinc finger, CCCH-type superfamily||Zinc finger, CCCH-type
6	30724226	30724377	ENSG00000196230	1.3e-11	+	30724226	30724377	0	1	151,	0	-10.9	-9.41	1.66	-1.3	-2.72	0.739	TUBB	Beta tubulin||Tubulin/FtsZ, GTPase domain||Beta tubulin, autoregulation binding site||Tubulin, C-terminal||Tubulin/FtsZ, C-terminal domain superfamily||Tubulin/FtsZ, 2-layer sandwich domain||Tubulin/FtsZ, C-terminal||Tubulin/FtsZ, GTPase domain superfamily||Tubulin, conserved site||Tubulin
6	31356704	31357317	ENSG00000271581	1e-137	+	31356704	31357317	0	1	613,	0	-137	-134	3.61	-1.56	-3.13	-0.253	--	--
6	31827737	31827858	ENSG00000204388	2.5e-37	+	31827737	31827858	0	1	121,	0	-36.6	-34.4	2.99	-2.25	-4.21	-1.05	HSPA1B	Heat shock protein 70, conserved site||Heat shock protein 70 family||Heat shock protein 70kD, peptide-binding domain superfamily||Heat shock protein 70kD, C-terminal domain superfamily
6	32439907	32442589	ENSG00000204287	3.6e-06	+	32439907	32442589	0	2	125,142,	0,2540	-5.44	-4.23	2.12	-1.42	-2.91	-2.17	HLA-DRA	Immunoglobulin-like domain||MHC class II, alpha chain, N-terminal||MHC class II, alpha/beta chain, N-terminal||Immunoglobulin-like domain superfamily||Immunoglobulin/major histocompatibility complex, conserved site||Immunoglobulin C1-set||MHC classes I/II-like antigen recognition protein||Immunoglobulin-like fold
6	34696605	34697210	ENSG00000272288	4e-13	+	34696605	34697210	0	3	117,64,52,	0,328,553	-12.4	-10.9	8.07	-1.45	-2.97	2.31	--	--
6	41097534	41098428	ENSG00000001167	5e-16	+	41097534	41098428	0	1	894,	0	-15.3	-13.6	12.2	-1.87	-3.58	-1.46	NFYA	Nuclear transcription factor Y subunit A||CCAAT-binding factor, conserved site
6	42938873	42939287	ENSG00000137161	1e-22	+	42938873	42939287	0	1	414,	0	-22	-20.1	4.61	-2.17	-4.09	-1.51	CNPY3	Domain of unknown function DUF3456
6	43029147	43029388	ENSG00000124541	2.5e-09	+	43029147	43029388	0	1	241,	0	-8.61	-7.22	5.38	-1.65	-3.26	-3.41	RRP36	rRNA biogenesis protein RRP36||-
6	43671442	43671769	ENSG00000172426	2.5e-16	+	43671442	43671769	0	1	327,	0	-15.6	-13.9	14.7	-1.47	-3	-3.25	RSPH9	-||Radial spokehead-like protein
6	52665081	52666559	ENSG00000216775	2e-06	+	52665081	52666559	0	2	338,171,	0,1307	-5.7	-4.47	8.78	-1.99	-3.78	-2.01	--	--
6	52995674	52995840	ENSG00000202198	9.99999999999999e-226	+	52995674	52995840	0	1	166,	0	-225	-222	1.11	-316	-319	0.26	--	--
6	52995650	52995829	ENSG00000283293	1e-148	+	52995650	52995829	0	1	179,	0	-148	-144	1.09	-434	-329	0.269	--	--
6	63685412	63685893	ENSG00000118482	1.3e-17	+	63685412	63685893	0	1	481,	0	-16.9	-15.2	3.22	-1.44	-2.95	-0.993	PHF3	Zinc finger, FYVE/PHD-type||-||Transcription elongation factor S-II, central domain||Spen paralogue and orthologue SPOC, C-terminal||Zinc finger, PHD-type, conserved site||Zinc finger, PHD-type||Transcription elongation factor S-II, central domain superfamily||Zinc finger, RING/FYVE/PHD-type||Zinc finger, PHD-finger
6	63712329	63713770	ENSG00000118482	4e-40	+	63712329	63713770	0	1	1441,	0	-39.4	-37.1	9.75	-1.99	-3.79	-0.8	PHF3	Zinc finger, FYVE/PHD-type||-||Transcription elongation factor S-II, central domain||Spen paralogue and orthologue SPOC, C-terminal||Zinc finger, PHD-type, conserved site||Zinc finger, PHD-type||Transcription elongation factor S-II, central domain superfamily||Zinc finger, RING/FYVE/PHD-type||Zinc finger, PHD-finger
6	108679830	108680221	ENSG00000118689	2.5e-60	+	108679830	108680221	0	1	391,	0	-59.6	-57	8.97	-1.88	-3.61	-1.28	FOXO3	FOXO protein, transactivation domain||FOXO protein, KIX-binding domain||Fork head domain conserved site 2||Winged helix-like DNA-binding domain superfamily||Winged helix DNA-binding domain superfamily||Fork head domain
6	3270609	3270939	ENSG00000137266	7.9e-22	-	3270609	3270939	0	1	330,	0	-21.1	-19.2	4.56	-4.06	-6.58	-2.39	SLC22A23	-||Sugar transporter, conserved site||MFS transporter superfamily||Major facilitator superfamily domain||Major facilitator, sugar transporter-like
6	7882769	7882889	ENSG00000239264	7.9e-11	-	7882769	7882889	0	1	120,	0	-10.1	-8.62	1.26	-1.79	-3.48	-0.401	TXNDC5	Thioredoxin domain||Thioredoxin-like superfamily||Thioredoxin, conserved site||Disulphide isomerase
6	7882781	7882902	ENSG00000259040	1.6e-14	-	7882781	7882902	0	1	121,	0	-13.8	-12.2	1.32	-1.32	-2.75	-0.351	BLOC1S5-TXNDC5	-
6	17628868	17629499	ENSG00000124789	1.3e-17	-	17628868	17629499	0	1	631,	0	-16.9	-15.2	8.33	-3.1	-5.36	-1.44	NUP153	Nucleoporin Nup153, N-terminal||Retro-transposon transporting motif||Zinc finger, RanBP2-type||Nuclear pore complex protein||Zinc finger, RanBP2-type superfamily
6	17637185	17637726	ENSG00000124789	6.3e-90	-	17637185	17637726	0	1	541,	0	-89.2	-86.4	8.25	-1.65	-3.26	-0.934	NUP153	Nucleoporin Nup153, N-terminal||Retro-transposon transporting motif||Zinc finger, RanBP2-type||Nuclear pore complex protein||Zinc finger, RanBP2-type superfamily
6	18249676	18249827	ENSG00000124795	0.00024	-	18249676	18249827	0	1	151,	0	-3.62	-2.57	1.59	-1.89	-3.64	1.32	DEK	SAP domain superfamily||DEK, C-terminal||SAP domain||-
6	27452020	27452378	ENSG00000096654	6e-06	-	27452020	27452378	0	1	358,	0	-5.22	-4.03	4.98	-1.39	-2.86	3.8	ZNF184	Krueppel-associated box||Zinc finger C2H2-type||Zinc finger C2H2 superfamily||KRAB domain superfamily
6	31356709	31357188	ENSG00000234745	1e-133	-	31356709	31357188	0	1	479,	0	-133	-129	3.21	-1.63	-3.23	-0.265	HLA-B	Immunoglobulin-like domain superfamily||Immunoglobulin-like domain||MHC class I, alpha chain, C-terminal||MHC class I-like antigen recognition-like||MHC class I alpha chain, alpha1 alpha2 domains||MHC class I-like antigen recognition-like superfamily||Immunoglobulin/major histocompatibility complex, conserved site||MHC classes I/II-like antigen recognition protein||Immunoglobulin C1-set||Immunogl…
6	34696589	34696829	ENSG00000196821	6.3e-13	-	34696589	34696829	0	1	240,	0	-12.2	-10.7	11.4	-1.6	-3.2	2.56	ILRUN	Immunoglobulin-like fold||UBA-like superfamily||Next to BRCA1, central domain||C6orf106, UBA-like domain
6	39958413	39958534	ENSG00000180211	3.2e-07	-	39958413	39958534	0	1	121,	0	-6.5	-5.22	1.37	-1.49	-3.03	0.467	--	--
6	43671362	43671780	ENSG00000096080	1.3e-17	-	43671362	43671780	0	1	418,	0	-16.9	-15.1	16.8	-1.74	-3.41	-3.42	MRPS18A	Ribosomal protein S18||Ribosomal protein S18 superfamily
6	52497587	52497978	ENSG00000065308	1e-24	-	52497587	52497978	0	1	391,	0	-24	-22.1	8.42	-1.88	-3.63	2.73	TRAM2	TRAM1-like protein||Translocation associated membrane protein||TRAM/LAG1/CLN8 homology domain
6	52502384	52502715	ENSG00000065308	3.2e-16	-	52502384	52502715	0	1	331,	0	-15.5	-13.9	4.77	-1.31	-2.73	-1.48	TRAM2	TRAM1-like protein||Translocation associated membrane protein||TRAM/LAG1/CLN8 homology domain
6	73517484	73517724	ENSG00000156508	1e-234	-	73517484	73517724	0	1	240,	0	-234	-230	4	-2.87	-5.06	0.617	EEF1A1	Translation elongation factor EFTu/EF1A, C-terminal||Transcription factor, GTP-binding domain||Tr-type G domain, conserved site||Translation protein, beta-barrel domain superfamily||Translation elongation factor EFTu-like, domain 2||Translation elongation factor EF1A/initiation factor IF2gamma, C-terminal||P-loop containing nucleoside triphosphate hydrolase||Translation elongation factor EF1A, eu…
6	87701934	87702233	ENSG00000135334	4e-18	-	87701934	87702233	0	1	299,	0	-17.4	-15.7	6.83	-3.66	-6.01	2.07	AKIRIN2	Akirin
6	89692580	89692790	ENSG00000112159	8.5e-09	-	89692580	89692790	0	1	210,	0	-8.07	-6.7	5.54	-1.34	-2.78	-3.14	MDN1	Midasin||Midasin AAA lid domain 5||von Willebrand factor, type A||von Willebrand factor A-like domain superfamily||Midasin, AAA lid domain 7||-||P-loop containing nucleoside triphosphate hydrolase||AAA+ ATPase domain||ATPase, dynein-related, AAA domain
6	139372819	139373386	ENSG00000164442	1e-60	-	139372819	139373386	0	1	567,	0	-60	-57.4	6.53	-2.95	-5.15	-0.997	CITED2	CITED
6	144094880	144095515	ENSG00000169976	2e-23	-	144094880	144095515	0	1	635,	0	-22.7	-20.8	6.51	-1.47	-3	0.911	SF3B5	Splicing factor 3B subunit 5/RDS3 complex subunit 10||Splicing factor 3B, subunit 5
7	23200474	23200773	ENSG00000136243	1e-15	+	23200474	23200773	0	1	299,	0	-15	-13.4	3.84	-2.06	-3.91	-1.77	NUPL2	-||Zinc finger, CCCH-type||Zinc finger, CCCH-type superfamily||E3 ligase, CCCH-type zinc finger
7	26185314	26186121	ENSG00000050344	1.6e-44	+	26185314	26186121	0	1	807,	0	-43.8	-41.5	5.69	-2.31	-4.29	-1.01	NFE2L3	Basic-leucine zipper domain||Nuclear factor erythroid 2-related factor 3||Basic leucine zipper domain, Maf-type||Transcription factor, Skn-1-like, DNA-binding domain superfamily
7	29685275	29685514	ENSG00000227855	0.00026	+	29685275	29685514	0	1	239,	0	-3.59	-2.55	2	-3.06	-5.3	2.36	--	--
7	37950292	37950651	ENSG00000086289	2.5e-06	+	37950292	37950651	0	1	359,	0	-5.6	-4.39	9.73	-1.4	-2.88	-4.15	EPDR1	Ependymin||Ependymin, conserved site
7	44068406	44069396	ENSG00000136279	6.3e-24	+	44068406	44069396	0	1	990,	0	-23.2	-21.3	9.02	-1.45	-2.97	-1.29	DBNL	Actin-depolymerising factor homology domain||-||Drebrin-like protein, SH3 domain||SH3 domain||Drebrin-like protein||ADF-H/Gelsolin-like domain superfamily||SH3-like domain superfamily
7	45716732	45717482	ENSG00000164742	2e-89	+	45716732	45717482	0	1	750,	0	-88.7	-85.8	10.9	-2.85	-5.03	-1.17	ADCY1	Adenylyl cyclase class-3/4/guanylyl cyclase||Adenylate cyclase, N-terminal||Adenylyl cyclase class-4/guanylyl cyclase, conserved site||Nucleotide cyclase||Adenylate cyclase
7	57411954	57412284	ENSG00000260653	4e-07	+	57411954	57412284	0	1	330,	0	-6.4	-5.13	4.27	-1.89	-3.66	-2.35	--	--
7	65398367	65398636	ENSG00000146757	1.5e-08	+	65398367	65398636	0	1	269,	0	-7.82	-6.47	8.19	-1.88	-3.61	3.33	ZNF92	Zinc finger C2H2 superfamily||KRAB domain superfamily||Krueppel-associated box||Zinc finger C2H2-type
7	65954128	65954517	ENSG00000196715	1.6e-23	+	65954128	65954517	0	1	389,	0	-22.8	-21	4.65	-2.14	-4.05	-1.58	VKORC1L1	VKOR domain superfamily||-||Vitamin K epoxide reductase
7	66953277	66955949	ENSG00000106609	1.6e-79	+	66953277	66955949	0	2	92,448,	0,2224	-78.8	-76	7.4	-1.65	-3.27	-0.905	TMEM248	TMEM248/TMEM219||-||TMEM248/TMEM219 domain
7	150336873	150337143	ENSG00000127399	7.1e-09	+	150336873	150337143	0	1	270,	0	-8.15	-6.78	4.23	-2.02	-3.84	-2.81	LRRC61	Leucine-rich repeat||Leucine-rich repeat domain superfamily
7	151238409	151238797	ENSG00000033100	1e-15	+	151238409	151238797	0	1	388,	0	-15	-13.4	7	-1.32	-2.74	-2.18	CHPF2	-||Chondroitin N-acetylgalactosaminyltransferase
7	5527596	5528008	ENSG00000075624	4e-53	-	5527596	5528008	0	2	295,5,	0,407	-52.4	-49.9	1.76	-4.87	-7.62	-0.531	ACTB	Actin, conserved site||-||Actin family||Actin/actin-like conserved site
7	6689030	6689449	ENSG00000164631	1.9e-07	-	6689030	6689449	0	1	419,	0	-6.73	-5.44	5.22	-1.82	-3.52	-2.35	ZNF12	Zinc finger C2H2-type||Krueppel-associated box||KRAB domain superfamily||Zinc finger C2H2 superfamily
7	23200456	23205763	ENSG00000285926	1.3e-15	-	23200456	23205763	0	2	277,49,	0,5258	-14.9	-13.3	3.65	-1.67	-3.29	-1.56	--	--
7	51027737	51028038	ENSG00000106078	6.3e-13	-	51027737	51028038	0	1	301,	0	-12.2	-10.6	4.48	-1.35	-2.8	-1.87	COBL	Cordon-bleu, ubiquitin-like domain||Protein cordon-bleu-like||Ubiquitin-like domain superfamily||WH2 domain
7	56423713	56426158	ENSG00000237268	2e-71	-	56423713	56426158	0	2	924,24,	0,2421	-70.7	-68	4.59	-1.37	-2.83	-0.498	--	--
7	77793756	77798259	ENSG00000135211	1.3e-17	-	77793756	77798259	0	2	667,6,	0,4497	-16.9	-15.2	10.4	-1.89	-3.64	1.61	TMEM60	Transmembrane Fragile-X-F-associated protein
7	108149625	108156434	ENSG00000091129	5e-34	-	108149625	108156434	0	3	522,59,48,	0,1069,6761	-33.3	-31.1	15.2	-1.85	-3.55	-1.5	NRCAM	Neurofascin/L1/NrCAM, C-terminal domain||-||Immunoglobulin-like fold||Fibronectin type III superfamily||Immunoglobulin-like domain superfamily||Immunoglobulin I-set||Immunoglobulin subtype||Immunoglobulin-like domain||Immunoglobulin subtype 2||Immunoglobulin/major histocompatibility complex, conserved site||Fibronectin type III
7	149003481	149005282	ENSG00000155660	1.6e-80	-	149003481	149005282	0	2	728,142,	0,1659	-79.8	-77	3.93	-3.06	-5.28	-0.689	PDIA4	Protein disulphide isomerase||Disulphide isomerase||Thioredoxin-like superfamily||Thioredoxin domain||Thioredoxin, conserved site||Protein disulfide-isomerase A4, TRX-like domain b||Protein disulphide-isomerase A4
7	150951516	150951787	ENSG00000055118	5e-14	-	150951516	150951787	0	1	271,	0	-13.3	-11.8	3.52	-2.12	-4.02	-2.33	KCNH2	RmlC-like jelly roll fold||Potassium channel, voltage-dependent, EAG/ELK/ERG||Ion transport domain||PAS domain superfamily||Voltage-dependent channel domain superfamily||Cyclic nucleotide-binding domain||Potassium channel, voltage-dependent, ERG||PAC motif||PAS-associated, C-terminal||Cyclic nucleotide-binding-like||PAS domain
7	152177548	152177968	ENSG00000055609	5e-26	-	152177548	152177968	0	1	420,	0	-25.3	-23.3	6.44	-1.75	-3.42	-1.4	KMT2C	Zinc finger, PHD-type||HMG-I/HMG-Y, DNA-binding, conserved site||KMT2C, ePHD2||Post-SET domain||Histone-lysine N-methyltransferase 2C||FY-rich, C-terminal||-||Zinc finger, FYVE/PHD-type||High mobility group box domain superfamily||FY-rich, N-terminal||Zinc finger, RING-type||Zinc finger, PHD-finger||Zinc finger, RING/FYVE/PHD-type||SET domain||KMT2C, ePHD1||High mobility group box domain||Extende…
7	152181693	152183003	ENSG00000055609	4e-25	-	152181693	152183003	0	2	901,30,	0,1280	-24.4	-22.4	3.59	-1.38	-2.84	-0.557	KMT2C	Zinc finger, PHD-type||HMG-I/HMG-Y, DNA-binding, conserved site||KMT2C, ePHD2||Post-SET domain||Histone-lysine N-methyltransferase 2C||FY-rich, C-terminal||-||Zinc finger, FYVE/PHD-type||High mobility group box domain superfamily||FY-rich, N-terminal||Zinc finger, RING-type||Zinc finger, PHD-finger||Zinc finger, RING/FYVE/PHD-type||SET domain||KMT2C, ePHD1||High mobility group box domain||Extende…
7	157010244	157010573	ENSG00000130675	5e-11	-	157010244	157010573	0	1	329,	0	-10.3	-8.87	3.23	-1.35	-2.8	-1.53	MNX1	Homeobox domain||-||Homeobox domain, metazoa||Homeobox, conserved site||Homeobox-like domain superfamily
8	60742455	60742875	ENSG00000171316	7.9e-20	+	60742455	60742875	0	1	420,	0	-19.1	-17.3	5.72	-2.12	-4.01	-1.67	CHD7	-||SNF2-related, N-terminal domain||P-loop containing nucleoside triphosphate hydrolase||Chromo/chromo shadow domain||BRK domain superfamily||BRK domain||Chromo-like domain superfamily||Helicase superfamily 1/2, ATP-binding domain||SNF2-like, N-terminal domain superfamily||Helicase, C-terminal||Chromo domain
8	63186161	63188826	ENSG00000185728	3.2e-58	+	63186161	63188826	0	2	1584,92,	0,2573	-57.5	-54.9	12.3	-3.82	-6.22	-0.995	YTHDF3	YTH domain||-
8	89924576	89925173	ENSG00000164823	1.3e-12	+	89924576	89925173	0	1	597,	0	-11.9	-10.3	6.38	-1.84	-3.55	-1.95	OSGIN2	OKL38 family||Oxidative stress-induced growth inhibitor 2||FAD/NAD(P)-binding domain superfamily
8	124487403	124487704	ENSG00000170881	1.3e-15	+	124487403	124487704	0	1	301,	0	-14.9	-13.2	9.73	-1.79	-3.47	-2.98	RNF139	TRC8 N-terminal domain||Zinc finger, RING-type||-||Zinc finger, RING-CH-type||Zinc finger, RING/FYVE/PHD-type
8	23190719	23192001	ENSG00000104689	3.2e-27	-	23190719	23192001	0	1	1282,	0	-26.5	-24.5	10.4	-1.78	-3.46	-1.13	TNFRSF10A	Tumor necrosis factor receptor 10, N-terminal||TNFR/NGFR cysteine-rich region||Death-like domain superfamily||Tumour necrosis factor receptor 10||Death domain||Tumour necrosis factor receptor 10A/B, death domain
8	29336714	29337044	ENSG00000120875	2e-24	-	29336714	29337044	0	1	330,	0	-23.7	-21.8	8.07	-2.96	-5.17	-2.72	DUSP4	Tyrosine specific protein phosphatases domain||Dual specificity phosphatase, catalytic domain||Rhodanese-like domain||Protein-tyrosine phosphatase-like||Dual specificity protein phosphatase domain||Protein-tyrosine phosphatase, active site||Rhodanese-like domain superfamily||Protein-tyrosine phosphatase, catalytic||Mitogen-activated protein (MAP) kinase phosphatase
8	100686262	100704175	ENSG00000070756	5e-28	-	100686262	100704175	0	3	32,444,62,	0,16653,17851	-27.3	-25.3	3.78	-2.37	-4.43	0.693	PABPC1	RNA-binding domain superfamily||Polyadenylate binding protein, human types 1, 2, 3, 4||Polyadenylate-binding protein/Hyperplastic disc protein||-||PABC (PABP) domain||Nucleotide-binding alpha-beta plait domain superfamily||RNA recognition motif domain||RNA recognition motif domain, eukaryote
8	123255914	123257075	ENSG00000165156	1.6e-16	-	123255914	123257075	0	2	257,43,	0,1118	-15.8	-14.2	16.9	-1.42	-2.92	-2.98	ZHX1	Zinc finger C2H2 superfamily||Homez, homeobox domain||Homeobox-like domain superfamily||-||Zinc finger C2H2-type||ZHX, C2H2 finger domain||Homeobox domain
8	142664944	142665185	ENSG00000234616	1.4e-10	-	142664944	142665185	0	1	241,	0	-9.84	-8.4	5.91	-1.36	-2.81	-3.09	JRK	-||DNA binding HTH domain, Psq-type||DDE superfamily endonuclease domain||Winged helix-like DNA-binding domain superfamily||HTH CenpB-type DNA-binding domain||Homeobox-like domain superfamily
9	33917205	33917982	ENSG00000107341	2e-13	+	33917205	33917982	0	1	777,	0	-12.7	-11.1	7.01	-1.63	-3.24	-1.37	UBE2R2	Ubiquitin-conjugating enzyme/RWD-like||Ubiquitin-conjugating enzyme, active site||Ubiquitin-conjugating enzyme E2
9	34241915	34242065	ENSG00000165006	1.4e-05	+	34241915	34242065	0	1	150,	0	-4.85	-3.69	2.55	-2.12	-4	-3.09	UBAP1	UMA domain||UBA-like superfamily||Ubiquitin-associated protein 1||Ubiquitin-associated domain
9	114643846	114644565	ENSG00000157693	1e-18	+	114643846	114644565	0	1	719,	0	-18	-16.3	7.04	-1.32	-2.76	-1.01	TMEM268	Protein of unknown function DUF4481
9	117713616	117714756	ENSG00000136869	1.3e-47	+	117713616	117714756	0	1	1140,	0	-46.9	-44.5	10.2	-1.55	-3.11	-1.16	TLR4	Leucine-rich repeat, typical subtype||Toll/interleukin-1 receptor homology (TIR) domain superfamily||Cysteine-rich flanking region, C-terminal||Leucine-rich repeat domain superfamily||-||Leucine-rich repeat||Toll/interleukin-1 receptor homology (TIR) domain
9	131495816	131496327	ENSG00000130723	1e-42	+	131495816	131496327	0	1	511,	0	-42	-39.8	2.78	-9.32	-12.3	-1.24	PRRC2B	Protein PRRC2||BAT2, N-terminal
9	131497976	131498247	ENSG00000130723	1.3e-05	+	131497976	131498247	0	1	271,	0	-4.88	-3.72	2.23	-2.31	-4.29	-1.34	PRRC2B	Protein PRRC2||BAT2, N-terminal
9	137242598	137242749	ENSG00000188229	7.9e-15	+	137242598	137242749	0	1	151,	0	-14.1	-12.5	3.23	-1.32	-2.75	-1.31	TUBB4B	Tubulin/FtsZ, C-terminal domain superfamily||Tubulin, C-terminal||Beta tubulin, autoregulation binding site||Tubulin/FtsZ, GTPase domain||Beta tubulin||Tubulin||Tubulin, conserved site||Tubulin/FtsZ, C-terminal||Tubulin/FtsZ, GTPase domain superfamily||Tubulin/FtsZ, 2-layer sandwich domain
9	19376221	19376744	ENSG00000137154	1e-193	-	19376221	19376744	0	2	167,251,	0,272	-193	-190	6.03	-4.82	-7.53	0.599	RPS6	Ribosomal protein S6e||Ribosomal protein S6e, conserved site||Ribosomal protein S6, eukaryotic
9	32541321	32542280	ENSG00000197579	2e-15	-	32541321	32542280	0	1	959,	0	-14.7	-13.1	8.07	-1.46	-2.98	-1.26	TOPORS	Zinc finger, RING/FYVE/PHD-type||Zinc finger, RING-type||Zinc finger, RING-type, conserved site
9	37588442	37693217	ENSG00000255872	7.9e-91	-	37588442	37693217	0	2	490,76,	0,104699	-90.1	-87.2	7.43	-1.32	-2.75	0.744	AL138752.2	-
9	86027635	86035384	ENSG00000135052	4e-26	-	86027635	86035384	0	3	258,114,17,	0,5646,7732	-25.4	-23.4	11.4	-1.31	-2.73	-1.91	GOLM1	GOLM1/CASC4 family||-||Golgi membrane protein 1
9	120778535	120792937	ENSG00000119402	1e-117	-	120778535	120792937	0	3	10,510,51,	0,9233,14351	-117	-114	8.67	-1.32	-2.74	-0.825	FBXW2	WD40-repeat-containing domain superfamily||WD40/YVTN repeat-like-containing domain superfamily||G-protein beta WD-40 repeat||F-box domain||WD40 repeat||WD40-repeat-containing domain||F-box-like domain superfamily||WD40 repeat, conserved site
9	127774079	127774318	ENSG00000095370	1e-08	-	127774079	127774318	0	1	239,	0	-8	-6.64	5.11	-1.86	-3.57	-2.79	SH2D3C	SH2 domain superfamily||Ras guanine-nucleotide exchange factor catalytic domain superfamily||Ras guanine-nucleotide exchange factors catalytic domain||-||SH2 domain||Ras guanine nucleotide exchange factor domain superfamily
9	127908244	127909973	ENSG00000136840	2e-49	-	127908244	127909973	0	2	337,23,	0,1706	-48.7	-46.3	4.19	-1.56	-3.13	-0.866	ST6GALNAC4	Glycosyl transferase family 29||GT29-like superfamiliy||Sialyltransferase
9	131260552	131261000	ENSG00000126882	1.6e-12	-	131260552	131261000	0	1	448,	0	-11.8	-10.3	4.89	-1.45	-2.98	-1.76	FAM78A	Protein FAM78A||Protein FAM78
9	133363246	133363636	ENSG00000148248	7.9e-57	-	133363246	133363636	0	1	390,	0	-56.1	-53.6	5.17	-2.61	-4.73	-0.917	SURF4	Surfeit locus 4
9	136441443	136441683	ENSG00000148396	6.3e-12	-	136441443	136441683	0	1	240,	0	-11.2	-9.69	4.91	-1.88	-3.63	-2.33	SEC16A	Ancestral coatomer element 1, Sec16/Sec31||Sec16, central conserved domain||-||COPII coat assembly protein, Sec16
9	137169461	137169697	ENSG00000184709	5e-20	-	137169461	137169697	0	1	236,	0	-19.3	-17.5	2.7	-1.69	-3.32	-0.951	LRRC26	Leucine-rich repeat, typical subtype||Leucine-rich repeat||Leucine-rich repeat domain superfamily
10	5746205	5747344	ENSG00000108021	1.3e-29	+	5746205	5747344	0	1	1139,	0	-28.9	-26.8	16.2	-1.78	-3.47	-1.09	TASOR2	Domain of unknown function DUF3699||-||Protein of unknown function DUF3715
10	24543517	24544386	ENSG00000120549	5e-17	+	24543517	24544386	0	1	869,	0	-16.3	-14.6	7.71	-1.39	-2.87	-1.1	KIAA1217	Sickle tail protein||Actin interacting protein 3-like, C-terminal
10	28591775	28595974	ENSG00000095787	6.3e-21	+	28591775	28595974	0	2	58,242,	0,3957	-20.2	-18.4	5.93	-4.12	-6.68	-1.04	WAC	-||WW domain-containing adapter protein with coiled-coil||WW domain superfamily||WW domain
10	45004674	45005148	ENSG00000165512	1.6e-15	+	45004674	45005148	0	1	474,	0	-14.8	-13.2	3.67	-1.31	-2.73	-1.03	ZNF22	Zinc finger C2H2 superfamily||Zinc finger C2H2-type
10	68761005	68765971	ENSG00000060339	1.6e-13	+	68761005	68765971	0	2	187,84,	0,4882	-12.8	-11.3	4.3	-1.63	-3.23	-2.03	CCAR1	Cell cycle and apoptosis regulator protein||SAP domain||EF-hand domain pair||Nucleic acid-binding, OB-fold||S1-like RNA binding domain||SAP domain superfamily||-||DBC1/CARP1 catalytically inactive NUDIX hydrolase domain
10	79353790	79354325	ENSG00000108179	4e-13	+	79353790	79354325	0	1	535,	0	-12.4	-10.9	4.01	-1.44	-2.95	-1.03	PPIF	Cyclophilin-like domain superfamily||Cyclophilin-type peptidyl-prolyl cis-trans isomerase||-||Cyclophilin-type peptidyl-prolyl cis-trans isomerase domain||Cyclophilin-type peptidyl-prolyl cis-trans isomerase, conserved site
10	110510041	110511235	ENSG00000138166	1e-170	+	110510041	110511235	0	1	1194,	0	-170	-167	9.09	-2.01	-3.83	-0.62	DUSP5	Tyrosine specific protein phosphatases domain||Rhodanese-like domain||Dual specificity phosphatase, catalytic domain||Protein-tyrosine phosphatase-like||Dual specificity protein phosphatase domain||Rhodanese-like domain superfamily||Protein-tyrosine phosphatase, active site||Protein-tyrosine phosphatase, catalytic||Mitogen-activated protein (MAP) kinase phosphatase
10	30313272	30313692	ENSG00000107951	1e-27	-	30313272	30313692	0	1	420,	0	-27	-25.1	6.27	-1.41	-2.89	-1.59	MTPAP	RL domain||PAP/25A-associated
10	43386750	43387914	ENSG00000169813	1.3e-55	-	43386750	43387914	0	1	1164,	0	-54.9	-52.4	9.57	-1.6	-3.2	-0.605	HNRNPF	Nucleotide-binding alpha-beta plait domain superfamily||RNA recognition motif domain||Zinc finger, CHHC-type||RNA-binding domain superfamily
10	63208295	63208775	ENSG00000171988	4e-11	-	63208295	63208775	0	1	480,	0	-10.4	-8.93	3.19	-2.31	-4.3	-1.71	JMJD1C	JmjC domain
11	57659521	57659819	ENSG00000172409	2e-12	+	57659521	57659819	0	1	298,	0	-11.7	-10.2	7.12	-2.48	-4.59	-4.53	CLP1	Clp1, N-terminal beta-sandwich domain||Pre-mRNA cleavage complex subunit Clp1, C-terminal||Polyribonucleotide 5'-hydroxyl-kinase Clp1, P-loop domain||P-loop containing nucleoside triphosphate hydrolase||Clp1, C-terminal domain superfamily||Polyribonucleotide 5-hydroxyl-kinase Clp1||Clp1, N-terminal beta-sandwich domain superfamily
11	61446016	61446313	ENSG00000167985	5e-23	+	61446016	61446313	0	1	297,	0	-22.3	-20.4	5.56	-1.38	-2.85	-1.59	SDHAF2	Flavinator of succinate dehydrogenase superfamily||-||Succinate dehydrogenase assembly factor 2, mitochondrial||Flavinator of succinate dehydrogenase
11	63758189	63758578	ENSG00000133318	6.3e-53	+	63758189	63758578	0	1	389,	0	-52.2	-49.7	3.92	-1.44	-2.94	-0.59	RTN3	Reticulon||-
11	65044384	65044739	ENSG00000168061	1e-21	+	65044384	65044739	0	1	355,	0	-21	-19.2	13.8	-1.87	-3.59	-3.16	SAC3D1	Proteasome component (PCI) domain||SAC3/GANP/THP3
11	65423670	65424090	ENSG00000245532	1e-81	+	65423670	65424090	0	1	420,	0	-81	-78.2	1.89	-2.74	-4.9	-0.307	--	--
11	65424328	65425406	ENSG00000245532	0	+	65424328	65425406	0	1	1078,	0	-376	-Inf	4.57	-15.6	-19	-0.408	--	--
11	65499004	65501937	ENSG00000251562	0	+	65499004	65501937	0	1	2933,	0	-18500	-Inf	6.17	-15.6	-18.8	0.0667	--	--
11	65503762	65504062	ENSG00000251562	5e-24	+	65503762	65504062	0	1	300,	0	-23.3	-21.4	1.25	-2.68	-4.82	0.155	--	--
11	65505767	65506067	ENSG00000251562	0	+	65505767	65506067	0	1	300,	0	-336	-Inf	1.65	-6.25	-9.1	0.199	--	--
11	66857834	66858943	ENSG00000173621	2.5e-43	+	66857834	66858943	0	1	1109,	0	-42.6	-40.3	9.49	-2.25	-4.2	-1.01	LRFN4	Fibronectin type III||Immunoglobulin subtype 2||Immunoglobulin-like domain||Immunoglobulin-like domain superfamily||Immunoglobulin I-set||Immunoglobulin subtype||Fibronectin type III superfamily||Immunoglobulin-like fold||Leucine-rich repeat||Leucine-rich repeat domain superfamily||Cysteine-rich flanking region, C-terminal||Leucine-rich repeat, typical subtype
11	68050739	68053762	ENSG00000255031	6.3e-21	+	68050739	68053762	0	4	193,349,263,404,	0,1353,2083,2619	-20.2	-18.4	5.69	-2.2	-4.14	-0.792	--	--
11	96390048	96391381	ENSG00000183340	1.3e-19	+	96390048	96391381	0	2	25,899,	0,434	-18.9	-17.1	13.8	-1.87	-3.59	-1.68	JRKL	HTH CenpB-type DNA-binding domain||Homeobox-like domain superfamily||DNA binding HTH domain, Psq-type||DDE superfamily endonuclease domain||Winged helix-like DNA-binding domain superfamily
11	3827811	3828139	ENSG00000177105	2e-13	-	3827811	3828139	0	1	328,	0	-12.7	-11.1	4.85	-2.36	-4.38	-2.17	RHOG	P-loop containing nucleoside triphosphate hydrolase||Small GTPase||Small GTP-binding protein domain||Small GTPase Rho
11	57399541	57407853	ENSG00000254979	7.9e-70	-	57399541	57407853	0	2	25,274,	0,8038	-69.1	-66.5	6.71	-1.42	-2.92	-0.652	AP000781.2	-||Solute carrier family 43 member 3||Eosinophil major basic protein||MFS transporter superfamily
11	57406953	57407881	ENSG00000134802	1.3e-81	-	57406953	57407881	0	1	928,	0	-80.9	-78	11.5	-2.01	-3.82	-0.589	SLC43A3	Solute carrier family 43 member 3||MFS transporter superfamily||-||Major facilitator superfamily
11	57552163	57552492	ENSG00000156587	7.9e-50	-	57552163	57552492	0	1	329,	0	-49.1	-46.7	3.04	-2.36	-4.4	-0.809	UBE2L6	Ubiquitin-conjugating enzyme, active site||Ubiquitin-conjugating enzyme E2||Ubiquitin-conjugating enzyme/RWD-like
11	62532607	62533297	ENSG00000124942	1e-119	-	62532607	62533297	0	1	690,	0	-119	-115	7	-1.33	-2.76	0.52	AHNAK	PDZ superfamily||PDZ domain
11	62575074	62575373	ENSG00000149016	2.5e-17	-	62575074	62575373	0	1	299,	0	-16.6	-14.9	4.38	-1.39	-2.86	-1.86	TUT1	Star-PAP, RNA recognition motif||RNA recognition motif domain||Nucleotide-binding alpha-beta plait domain superfamily||Zinc finger C2H2 superfamily||RNA-binding domain superfamily||-||PAP/25A-associated||Speckle targeted PIP5K1A-regulated poly(A) polymerase
11	62790447	62790838	ENSG00000168569	1.3e-31	-	62790447	62790838	0	1	391,	0	-30.9	-28.8	12.6	-1.67	-3.3	-1.61	TMEM223	Transmembrane protein 223
11	62841618	62841809	ENSG00000222328	0	-	62841618	62841809	0	1	191,	0	-2220	-Inf	1.57	-3.7	-6.06	0.0559	--	--
11	64853793	64854212	ENSG00000110047	6.3e-24	-	64853793	64854212	0	1	419,	0	-23.2	-21.3	7.95	-2.26	-4.21	-1.87	EHD1	EH domain||GTP binding domain||Dynamin superfamily||EF-hand domain pair||EH domain-containing protein, N-terminal||P-loop containing nucleoside triphosphate hydrolase||Domain of unknown function DUF5600||Dynamin-type guanine nucleotide-binding (G) domain||EF-Hand 1, calcium-binding site||EF-hand domain||EH domain-containing protein 1/3
11	70472741	70473222	ENSG00000162105	2e-54	-	70472741	70473222	0	1	481,	0	-53.7	-51.3	13.5	-1.3	-2.72	-1.3	SHANK2	PDZ domain 6||SH3 domain||Ankyrin repeat||Sterile alpha motif domain||Talin, N-terminal F0 domain||-||SH3-like domain superfamily||Ankyrin repeat-containing domain||Ankyrin repeat-containing domain superfamily||Sterile alpha motif/pointed domain superfamily||PDZ domain||PDZ superfamily
11	88293741	88296146	ENSG00000109861	5e-83	-	88293741	88296146	0	2	767,14,	0,2391	-82.3	-79.5	11.1	-2.45	-4.53	-1.14	CTSC	Papain-like cysteine peptidase superfamily||-||Cysteine peptidase, cysteine active site||Cathepsin C||Peptidase C1A, papain C-terminal||Cathepsin C exclusion||Cathepsin C, exclusion domain superfamily||Cysteine peptidase, asparagine active site||Cysteine peptidase, histidine active site
11	96383965	96384625	ENSG00000149231	2e-17	-	96383965	96384625	0	1	660,	0	-16.7	-15	5.43	-1.3	-2.72	1.5	CCDC82	-||Domain of unknown function DUF4196||Domain of unknown function DUF4211
11	108173515	108173786	ENSG00000149308	7.9e-15	-	108173515	108173786	0	1	271,	0	-14.1	-12.5	5.88	-1.35	-2.8	-1.88	NPAT	LIS1 homology motif||-||Protein NPAT, C-terminal domain
11	123058329	123058509	ENSG00000109971	1.1e-07	-	123058329	123058509	0	1	180,	0	-6.95	-5.64	2	-1.75	-3.42	0.922	HSPA8	Heat shock protein 70kD, C-terminal domain superfamily||Heat shock protein 70kD, peptide-binding domain superfamily||Heat shock protein 70 family||Heat shock protein 70, conserved site
12	753627	753897	ENSG00000060237	1.6e-35	+	753627	753897	0	1	270,	0	-34.8	-32.7	4.5	-2.36	-4.39	-1.34	WNK1	Protein kinase-like domain superfamily||-||Protein kinase domain||Serine/threonine-protein kinase, active site||Serine/threonine-protein kinase OSR1/WNK, CCT domain
12	885695	885906	ENSG00000060237	1.3e-18	+	885695	885906	0	1	211,	0	-17.9	-16.2	3.25	-1.4	-2.89	-1.26	WNK1	Protein kinase-like domain superfamily||-||Protein kinase domain||Serine/threonine-protein kinase, active site||Serine/threonine-protein kinase OSR1/WNK, CCT domain
12	31984209	31987274	ENSG00000174718	2e-38	+	31984209	31987274	0	2	1748,109,	0,2956	-37.7	-35.5	11	-2.04	-3.88	-0.799	RESF1	-||Retroelement silencing factor 1
12	32337524	32337765	ENSG00000151746	3.5e-08	+	32337524	32337765	0	1	241,	0	-7.45	-6.12	5.06	-1.37	-2.83	-2.54	BICD1	-||Bicaudal-D protein
12	47780205	47780505	ENSG00000211584	2e-34	+	47780205	47780505	0	1	300,	0	-33.7	-31.6	3.8	-1.51	-3.05	1.07	SLC48A1	Heme transporter HRG||-
12	50924776	50930113	ENSG00000185432	1.6e-90	+	50924776	50930113	0	2	760,200,	0,5137	-89.8	-86.9	5.63	-1.45	-2.96	0.55	METTL7A	-||Methyltransferase type 11||S-adenosyl-L-methionine-dependent methyltransferase
12	53040170	53040560	ENSG00000063046	7.9e-14	+	53040170	53040560	0	1	390,	0	-13.1	-11.6	5.1	-1.98	-3.77	-0.97	EIF4B	RNA recognition motif domain||Nucleotide-binding alpha-beta plait domain superfamily||Eukaryotic translation initiation factor 4B||RNA-binding domain superfamily||-
12	53181722	53181993	ENSG00000139651	2.5e-09	+	53181722	53181993	0	1	271,	0	-8.61	-7.22	5.08	-2.71	-4.86	-3.46	ZNF740	Zinc finger C2H2-type||Zinc finger C2H2 superfamily
12	53191271	53191722	ENSG00000139651	0	+	53191271	53191722	0	1	451,	0	-357	-Inf	3.71	-1.55	-3.11	-0.301	ZNF740	Zinc finger C2H2-type||Zinc finger C2H2 superfamily
12	70354692	70354933	ENSG00000111596	1.2e-10	+	70354692	70354933	0	1	241,	0	-9.93	-8.48	7.75	-1.82	-3.52	-3.53	AC092881.1	Not2/Not3/Not5||-||NOT2/NOT3/NOT5, C-terminal||CCR4-NOT complex subunit 2/3/5, N-terminal domain superfamily
12	95485912	95494965	ENSG00000111142	1.8e-06	+	95485912	95494965	0	3	69,162,9,	0,8143,9044	-5.74	-4.52	3.58	-2.09	-3.96	3.67	METAP2	Peptidase M24||Winged helix DNA-binding domain superfamily||Peptidase M24A, methionine aminopeptidase, subfamily 2||Winged helix-like DNA-binding domain superfamily||-||Peptidase M24A, methionine aminopeptidase, subfamily 2, binding site||Creatinase/aminopeptidase-like||Peptidase M24, methionine aminopeptidase
12	113438068	113438276	ENSG00000139410	1.2e-10	+	113438068	113438276	0	1	208,	0	-9.93	-8.48	3.88	-1.7	-3.34	-2.34	SDSL	Pyridoxal-phosphate dependent enzyme||-||Serine/threonine dehydratase, pyridoxal-phosphate-binding site||Tryptophan synthase beta subunit-like PLP-dependent enzyme
12	121184914	121185844	ENSG00000089041	4e-22	+	121184914	121185844	0	1	930,	0	-21.4	-19.6	14	-1.71	-3.36	-1.1	P2RX7	-||P2X purinoreceptor extracellular domain superfamily||P2X7 purinoceptor||P2X purinoreceptor
12	14950576	14951006	ENSG00000111348	2e-28	-	14950576	14951006	0	2	148,90,	0,340	-27.7	-25.7	3.8	-2.13	-4.02	1.21	ARHGDIB	Rho GDP-dissociation inhibitor domain superfamily||Rho protein GDP-dissociation inhibitor||Immunoglobulin E-set
12	21635341	21635521	ENSG00000111716	8.3e-07	-	21635341	21635521	0	1	180,	0	-6.08	-4.83	1.82	-1.72	-3.39	1	LDHB	Lactate/malate dehydrogenase, C-terminal||Lactate/malate dehydrogenase, N-terminal||Lactate dehydrogenase/glycoside hydrolase, family 4, C-terminal||L-lactate/malate dehydrogenase||L-lactate dehydrogenase||L-lactate dehydrogenase, active site||NAD(P)-binding domain superfamily
12	32726943	32727357	ENSG00000257511	1.3e-53	-	32726943	32727357	0	1	414,	0	-52.9	-50.4	5.06	-1.95	-3.72	1.06	--	--
12	53191322	53191898	ENSG00000139626	0	-	53191322	53191898	0	2	409,40,	0,536	-355	-Inf	3.85	-1.45	-2.97	-0.295	ITGB7	Integrin beta subunit||Integrin domain superfamily||Integrin beta N-terminal||EGF-like domain, extracellular||Integrin beta subunit, cytoplasmic domain||Integrin beta subunit, VWA domain||PSI domain||Integrin beta subunit, tail||Integrin beta tail domain superfamily||Integrin beta-7 subunit||von Willebrand factor A-like domain superfamily||-
12	57823029	57823717	ENSG00000175215	7.9e-85	-	57823029	57823717	0	1	688,	0	-84.1	-81.3	9.32	-1.35	-2.79	0.739	CTDSP2	Dullard phosphatase domain, eukaryotic||CTD small RNA polymerase II polypeptide A phosphatase-like||-||FCP1 homology domain||HAD-like superfamily||HAD superfamily
12	64713474	64713595	ENSG00000135677	0.00039	-	64713474	64713595	0	1	121,	0	-3.41	-2.39	2.66	-1.68	-3.31	-2.5	GNS	N-acetylglucosamine-6-sulfatase, metazoan||N-acetylglucosamine-6-sulfatase||Sulfatase, N-terminal||Sulfatase, conserved site||Alkaline-phosphatase-like, core domain superfamily
12	101746727	101747208	ENSG00000111670	6.3e-55	-	101746727	101747208	0	1	481,	0	-54.2	-51.7	5.69	-1.66	-3.28	-0.957	GNPTAB	Stealth protein CR3, conserved region 3||Notch-like domain superfamily||-||Stealth protein CR2, conserved region 2||Notch domain||Stealth protein CR4, conserved region 4||EF-Hand 1, calcium-binding site||DMAP1-binding domain||EF-hand domain||N-acetylglucosamine-1-phosphotransferase subunit alpha/beta, regulatory domain||Stealth protein CR1, conserved region 1
12	108787392	108787812	ENSG00000084112	8.5e-06	-	108787392	108787812	0	1	420,	0	-5.07	-3.89	6.96	-1.42	-2.92	-3.16	SSH1	Protein-tyrosine phosphatase, active site||Protein phosphatase Slingshot homologue 1||Tyrosine specific protein phosphatases domain||DEK, C-terminal||Dual specificity phosphatase, catalytic domain||Protein-tyrosine phosphatase-like||-||Dual specificity protein phosphatase domain
12	132729761	132730002	ENSG00000176915	1.2e-05	-	132729761	132730002	0	1	241,	0	-4.91	-3.75	2.66	-1.45	-2.96	-2.13	ANKLE2	-||Ankyrin repeat and LEM domain-containing protein 2||Ribonuclease H1, N-terminal||LEM domain||Ankyrin repeat and LEM domain-containing protein 2, LEM domain||Ankyrin repeat-containing domain superfamily||LEM/LEM-like domain superfamily||Ankyrin repeat-containing domain||Ribonuclease H1, N-terminal domain superfamily
13	25096646	25096977	ENSG00000151846	1e-15	+	25096646	25096977	0	1	331,	0	-15	-13.4	1.87	-4.22	-6.82	0.714	PABPC3	RNA recognition motif domain, eukaryote||PABC (PABP) domain||RNA-binding domain superfamily||Polyadenylate binding protein, human types 1, 2, 3, 4||RNA recognition motif domain||Nucleotide-binding alpha-beta plait domain superfamily||Polyadenylate-binding protein/Hyperplastic disc protein
13	19709582	19751332	ENSG00000121390	2.1e-08	-	19709582	19751332	0	4	17,106,85,62,	0,20656,31982,41688	-7.68	-6.34	4.85	-2.3	-4.28	3.93	PSPC1	-||PSP1, RNA recognition motif 1||NOPS||PSP1, RNA recognition motif 2||RNA recognition motif domain||Nucleotide-binding alpha-beta plait domain superfamily||RNA-binding domain superfamily
13	23329754	23332033	ENSG00000151835	4e-51	-	23329754	23332033	0	1	2279,	0	-50.4	-48	12	-2.06	-3.92	-0.615	SACS	HEPN domain||Ubiquitin-like domain superfamily||Ubiquitin domain||Histidine kinase/HSP90-like ATPase superfamily||DnaJ domain||Chaperone J-domain superfamily
13	23334880	23336290	ENSG00000151835	2e-57	-	23334880	23336290	0	1	1410,	0	-56.7	-54.2	7.03	-1.52	-3.08	-0.683	SACS	HEPN domain||Ubiquitin-like domain superfamily||Ubiquitin domain||Histidine kinase/HSP90-like ATPase superfamily||DnaJ domain||Chaperone J-domain superfamily
13	23341175	23341685	ENSG00000151835	3.2e-55	-	23341175	23341685	0	1	510,	0	-54.5	-52	8.07	-1.79	-3.47	-1.18	SACS	HEPN domain||Ubiquitin-like domain superfamily||Ubiquitin domain||Histidine kinase/HSP90-like ATPase superfamily||DnaJ domain||Chaperone J-domain superfamily
13	32535826	32536935	ENSG00000244754	6.3e-26	-	32535826	32536935	0	1	1109,	0	-25.2	-23.2	5.09	-1.88	-3.61	-0.913	N4BP2L2	P-loop containing nucleoside triphosphate hydrolase||NEDD4-binding protein 2-like 2||NEDD4-binding protein 2
13	75286650	75286951	ENSG00000136111	1.8e-09	-	75286650	75286951	0	1	301,	0	-8.75	-7.36	5.36	-1.56	-3.13	-2.54	TBC1D4	-||Rab-GTPase-TBC domain superfamily||PTB/PI domain||Rab-GTPase-TBC domain||PH-like domain superfamily||Domain of unknown function DUF3350
14	24192778	24193106	ENSG00000287765	1e-11	+	24192778	24193106	0	1	328,	0	-11	-9.47	3.43	-1.32	-2.75	-1.51	--	--
14	49621421	49622675	ENSG00000168282	2e-52	+	49621421	49622675	0	1	1254,	0	-51.7	-49.3	16.1	-2.18	-4.11	-0.939	MGAT2	Nucleotide-diphospho-sugar transferases||N-acetylglucosaminyltransferase II
14	69771226	69771586	ENSG00000100650	5e-54	+	69771226	69771586	0	1	360,	0	-53.3	-50.9	7.43	-3.91	-6.36	-1.41	SRSF5	-||Serine/arginine-rich splicing factor SRSF4-like, RNA recognition motif 1||RNA recognition motif domain||Nucleotide-binding alpha-beta plait domain superfamily||RNA-binding domain superfamily
14	73103142	73107401	ENSG00000119707	3.2e-47	+	73103142	73107401	0	4	336,223,90,100,	0,2716,3053,4159	-46.5	-44.2	12.8	-1.67	-3.29	-1.59	RBM25	RNA recognition motif domain||Nucleotide-binding alpha-beta plait domain superfamily||PWI domain||RNA-binding domain superfamily||RBM25, RNA recognition motif||PWI domain superfamily||-
14	102033110	102033527	ENSG00000197102	2.5e-17	+	102033110	102033527	0	2	72,259,	0,158	-16.6	-14.9	3.16	-1.64	-3.25	1.32	DYNC1H1	P-loop containing nucleoside triphosphate hydrolase||AAA+ ATPase domain||Dynein heavy chain, coiled coil stalk||Dynein heavy chain, C-terminal domain||Dynein heavy chain, domain-1||-||Dynein heavy chain AAA lid domain||Dynein heavy chain, domain-2||Dynein heavy chain, ATP-binding dynein motor region||Dynein heavy chain, hydrolytic ATP-binding dynein motor region||Dynein heavy chain, AAA module D4…
14	45246973	45247214	ENSG00000129534	5e-11	-	45246973	45247214	0	1	241,	0	-10.3	-8.88	5.39	-1.37	-2.83	-2.17	MIS18BP1	KNL2-like||-||SANT domain||Homeobox-like domain superfamily||SANT associated||SANT/Myb domain
14	49621427	49622677	ENSG00000258377	6.3e-53	-	49621427	49622677	0	1	1250,	0	-52.2	-49.8	15.9	-2.17	-4.09	-0.942	--	--
14	76886577	76886721	ENSG00000241081	0.00054	-	76886577	76886721	0	1	144,	0	-3.27	-2.27	1.54	-2.56	-4.68	1.6	--	--
14	77025741	77025891	ENSG00000119669	0.00018	-	77025741	77025891	0	1	150,	0	-3.74	-2.69	2.19	-1.99	-3.79	-2.73	IRF2BPL	Interferon regulatory factor 2-binding protein 1 & 2, zinc finger
14	77026280	77026640	ENSG00000119669	3.2e-21	-	77026280	77026640	0	1	360,	0	-20.5	-18.7	6.42	-2.01	-3.81	-1.91	IRF2BPL	Interferon regulatory factor 2-binding protein 1 & 2, zinc finger
14	81270729	81277476	ENSG00000140022	1.6e-10	-	81270729	81277476	0	2	143,576,	0,6171	-9.79	-8.34	8.35	-2.37	-4.42	-1.24	STON2	Stonin homology||Stonin-2, N-terminal||Stonin||AP-2 complex subunit mu, C-terminal superfamily||Stonin-2||-||Mu homology domain
14	81277595	81278553	ENSG00000140022	5e-27	-	81277595	81278553	0	1	958,	0	-26.3	-24.3	4.46	-1.3	-2.72	-0.686	STON2	Stonin homology||Stonin-2, N-terminal||Stonin||AP-2 complex subunit mu, C-terminal superfamily||Stonin-2||-||Mu homology domain
14	95416376	95416647	ENSG00000176438	6e-06	-	95416376	95416647	0	1	271,	0	-5.22	-4.03	3.75	-1.39	-2.87	-2.69	SYNE3	Nesprin-3||KASH domain||Spectrin repeat||Spectrin/alpha-actinin
14	105978579	105978908	ENSG00000225200	3.2e-62	-	105978579	105978908	0	1	329,	0	-61.5	-58.9	3.35	-1.34	-2.79	0.67	--	--
15	41669153	41669874	ENSG00000174197	1e-28	+	41669153	41669874	0	1	721,	0	-28	-26	8.67	-2.19	-4.12	-1.58	MGA	Helix-loop-helix DNA-binding domain superfamily||Domain of unknown function DUF4801||p53-like transcription factor, DNA-binding||Transcription factor, T-box, conserved site||-||T-box superfamily||Myc-type, basic helix-loop-helix (bHLH) domain||MAX gene-associated protein||Transcription factor, T-box
15	44550912	44557502	ENSG00000104131	1.1e-09	+	44550912	44557502	0	4	18,92,115,14,	0,518,3640,6576	-8.97	-7.56	7.59	-1.85	-3.56	4.46	EIF3J	Eukaryotic translation initiation factor 3 subunit J||Eukaryotic translation initiation factor 3-like domain superfamily||-
15	59030927	59031646	ENSG00000157450	6.3e-65	+	59030927	59031646	0	1	719,	0	-64.2	-61.6	12.1	-2.04	-3.88	-1.08	RNF111	E3 ubiquitin-protein ligase Arkadia, N-terminal||Zinc finger, RING/FYVE/PHD-type||Zinc finger, RING-type||-
15	64155777	64156256	ENSG00000157734	0	+	64155777	64156256	0	1	479,	0	-863	-Inf	3.27	-12.9	-16	-0.413	SNX22	-||PX domain superfamily||Phox homologous domain
15	68061430	68087857	ENSG00000033800	3.2e-24	+	68061430	68087857	0	3	19,445,16,	0,24875,26411	-23.5	-21.6	4.62	-1.57	-3.15	-0.963	PIAS1	SAP domain superfamily||Zinc finger, RING/FYVE/PHD-type||PINIT domain superfamily||Zinc finger, MIZ-type||SAP domain||-||PINIT domain
15	74035393	74035694	ENSG00000140464	4e-13	+	74035393	74035694	0	1	301,	0	-12.4	-10.8	7.47	-1.57	-3.15	-2.09	PML	Zinc finger, RING-type, conserved site||Zinc finger, RING-type||B-box-type zinc finger||Zinc finger, RING/FYVE/PHD-type||Protein of unknown function DUF3583
15	75202415	75208203	ENSG00000167173	5e-63	+	75202415	75208203	0	2	11,2205,	0,3583	-62.3	-59.7	8.07	-4.25	-6.85	-0.463	C15orf39	Family of unknown function DUF5525
15	75208321	75208921	ENSG00000167173	2e-43	+	75208321	75208921	0	1	600,	0	-42.7	-40.4	3.6	-1.3	-2.72	-0.512	C15orf39	Family of unknown function DUF5525
15	76341969	76342207	ENSG00000159556	6.9e-07	+	76341969	76342207	0	1	238,	0	-6.16	-4.9	2.92	-1.65	-3.26	-2.72	ISL2	-||Homeobox domain||Zinc finger, LIM-type||Homeobox-like domain superfamily||Homeobox, conserved site
15	98707833	98708104	ENSG00000140443	5e-14	+	98707833	98708104	0	1	271,	0	-13.3	-11.7	16.4	-1.37	-2.83	-3.87	IGF1R	Protein kinase-like domain superfamily||Fibronectin type III superfamily||-||Tyrosine-protein kinase, receptor class II, conserved site||Tyrosine-protein kinase, insulin-like receptor||Protein kinase, ATP binding site||Tyrosine-protein kinase, active site||Receptor L-domain||Protein kinase domain||Fibronectin type III||Tyrosine-protein kinase, catalytic domain||Growth factor receptor cysteine-ric…
15	99257631	99258168	ENSG00000259706	2e-38	+	99257631	99258168	0	1	537,	0	-37.7	-35.5	2.42	-1.85	-3.55	0.593	--	--
15	99259210	99259360	ENSG00000259706	3e-04	+	99259210	99259360	0	1	150,	0	-3.52	-2.48	2.49	-1.58	-3.17	-3.27	--	--
15	101071727	101071998	ENSG00000154237	5e-13	+	101071727	101071998	0	1	271,	0	-12.3	-10.8	3.54	-2.14	-4.05	-1.95	LRRK1	WD40-repeat-containing domain superfamily||Ankyrin repeat-containing domain||Ankyrin repeat-containing domain superfamily||Roc domain||Protein kinase domain||Protein kinase-like domain superfamily||Ankyrin repeat||Leucine-rich repeat, typical subtype||C-terminal of Roc (COR) domain||P-loop containing nucleoside triphosphate hydrolase||Leucine-rich repeat||Leucine-rich repeat domain superfamily||-
15	101072176	101072746	ENSG00000154237	6.3e-52	+	101072176	101072746	0	1	570,	0	-51.2	-48.8	5.82	-2.47	-4.57	-1.21	LRRK1	WD40-repeat-containing domain superfamily||Ankyrin repeat-containing domain||Ankyrin repeat-containing domain superfamily||Roc domain||Protein kinase domain||Protein kinase-like domain superfamily||Ankyrin repeat||Leucine-rich repeat, typical subtype||C-terminal of Roc (COR) domain||P-loop containing nucleoside triphosphate hydrolase||Leucine-rich repeat||Leucine-rich repeat domain superfamily||-
15	34341799	34341946	ENSG00000182117	6.8e-05	-	34341799	34341946	0	1	147,	0	-4.17	-3.07	1.85	-4.46	-7.14	-2.11	NOP10	H/ACA ribonucleoprotein complex, subunit Nop10||-||H/ACA ribonucleoprotein complex, subunit Nop10 superfamily
15	40090223	40090703	ENSG00000104081	1e-07	-	40090223	40090703	0	1	480,	0	-6.98	-5.68	4.46	-1.69	-3.32	-2.34	BMF	-||Bcl-2-modifying factor
15	51481384	51486134	ENSG00000104093	1.6e-15	-	51481384	51486134	0	2	239,62,	0,4688	-14.8	-13.2	3.21	-1.45	-2.98	-1.32	DMXL2	WD40/YVTN repeat-like-containing domain superfamily||-||WD40 repeat||WD40-repeat-containing domain superfamily||WD40-repeat-containing domain||RAVE complex protein Rav1 C-terminal
15	51498580	51499869	ENSG00000104093	1.3e-51	-	51498580	51499869	0	1	1289,	0	-50.9	-48.4	6.41	-1.72	-3.38	-0.671	DMXL2	WD40/YVTN repeat-like-containing domain superfamily||-||WD40 repeat||WD40-repeat-containing domain superfamily||WD40-repeat-containing domain||RAVE complex protein Rav1 C-terminal
15	55359451	55365285	ENSG00000260916	1e-130	-	55359451	55365285	0	2	1493,98,	0,5736	-130	-127	8.54	-3.9	-6.34	-0.579	CCPG1	-||Cell cycle progression protein 1
15	55356297	55365289	ENSG00000261771	1e-128	-	55356297	55365289	0	3	112,1406,102,	0,3241,8890	-128	-125	8.49	-3.91	-6.38	-0.618	--	--
15	56093397	56094538	ENSG00000181827	7.9e-50	-	56093397	56094538	0	1	1141,	0	-49.1	-46.7	7.63	-1.42	-2.91	-0.593	RFX7	-||Winged helix DNA-binding domain superfamily||Winged helix-like DNA-binding domain superfamily||DNA-binding RFX-type winged-helix domain||RFX-like DNA-binding protein
15	63674892	63678310	ENSG00000103657	2e-16	-	63674892	63678310	0	2	225,466,	0,2952	-15.7	-14	5.38	-2.13	-4.03	1.61	HERC1	Regulator of chromosome condensation, RCC1||SPRY domain||WD40-repeat-containing domain||WD40 repeat||-||HERC1, SPRY domain||Regulator of chromosome condensation 1/beta-lactamase-inhibitor protein II||HECT domain||WD40 repeat, conserved site||B30.2/SPRY domain||HECT, E3 ligase catalytic domain||WD40-repeat-containing domain superfamily||WD40/YVTN repeat-like-containing domain superfamily||Concanav…
15	64155811	64156779	ENSG00000166794	0	-	64155811	64156779	0	2	334,55,	0,913	-854	-Inf	3.24	-11.5	-14.5	-0.385	PPIB	Cyclophilin-type peptidyl-prolyl cis-trans isomerase domain||Cyclophilin-type peptidyl-prolyl cis-trans isomerase, conserved site||Cyclophilin-like domain superfamily||Cyclophilin-type peptidyl-prolyl cis-trans isomerase
15	64963051	64963621	ENSG00000090487	1.3e-18	-	64963051	64963621	0	1	570,	0	-17.9	-16.2	2.95	-2.24	-4.18	-1.02	SPG21	-||Maspardin||Alpha/Beta hydrolase fold||Alpha/beta hydrolase fold-1
15	65578931	65579649	ENSG00000138614	1.6e-29	-	65578931	65579649	0	1	718,	0	-28.8	-26.8	7.03	-1.33	-2.78	-0.992	INTS14	-||von Willebrand factor A-like domain superfamily||Integrator complex subunit 14||von Willebrand factor, type A
15	66499274	66500375	ENSG00000174444	0	-	66499274	66500375	0	4	378,78,121,83,	0,466,781,1018	-349	-Inf	7.01	-1.63	-3.23	-0.289	RPL4	60S ribosomal protein L4, C-terminal domain||Ribosomal protein L4 domain superfamily||Ribosomal protein L4/L1e||Ribosomal protein L4/L1e, eukaryotic/archaeal, conserved site
15	74632383	74632653	ENSG00000179151	1.3e-05	-	74632383	74632653	0	1	270,	0	-4.88	-3.72	2.95	-1.32	-2.76	-1.98	EDC3	FDF domain||YjeF N-terminal domain superfamily||YjeF N-terminal domain||Lsm14-like, N-terminal||Lsm16, N-terminal||DFDF domain||-
15	74955341	74956030	ENSG00000178718	7.9e-13	-	74955341	74956030	0	1	689,	0	-12.1	-10.6	21.1	-2.37	-4.43	-1.75	RPP25	Ribonuclease P protein subunit p25||DNA/RNA-binding protein Alba-like||Alba-like domain superfamily
16	1674050	1674739	ENSG00000007545	4e-19	+	1674050	1674739	0	1	689,	0	-18.4	-16.6	8.49	-3.56	-5.89	-2.08	CRAMP1	SANT domain||SANT/Myb domain||-
16	1674054	1674743	ENSG00000261732	1e-19	+	1674054	1674743	0	1	689,	0	-19	-17.3	8.15	-3.58	-5.91	-2.08	AL031708.1	-
16	2707746	2708135	ENSG00000167977	4.5e-08	+	2707746	2708135	0	1	389,	0	-7.35	-6.03	3.49	-3.06	-5.29	-2.58	KCTD5	Potassium channel tetramerisation-type BTB domain||BTB/POZ domain||SKP1/BTB/POZ domain superfamily
16	2972775	2973014	ENSG00000162073	5.2e-08	+	2972775	2973014	0	1	239,	0	-7.28	-5.96	2.3	-1.42	-2.91	-1.39	PAQR4	AdipoR/Haemolysin-III-related
16	11676217	11676877	ENSG00000184602	1e-134	+	11676217	11676877	0	1	660,	0	-134	-131	9.21	-2.18	-4.11	-0.996	SNN	Stannin cytoplasmic||Stannin superfamily||Stannin unstructured linker||Stannin transmembrane||Stannin
16	21655464	21655855	ENSG00000197006	1e-10	+	21655464	21655855	0	1	391,	0	-10	-8.57	5.6	-1.72	-3.37	-1.94	METTL9	-||DREV methyltransferase||S-adenosyl-L-methionine-dependent methyltransferase
16	29807578	29807950	ENSG00000103495	1.3e-70	+	29807578	29807950	0	2	307,22,	0,350	-69.9	-67.2	3.82	-1.89	-3.64	-0.872	MAZ	-||Zinc finger C2H2-type||Zinc finger C2H2 superfamily
16	30738679	30739040	ENSG00000080603	2.5e-15	+	30738679	30739040	0	1	361,	0	-14.6	-13	3.47	-2.01	-3.82	-1.63	SRCAP	SNF2-related, N-terminal domain||P-loop containing nucleoside triphosphate hydrolase||AT hook, DNA-binding motif||Helicase/SANT-associated domain||-||Helicase superfamily 1/2, ATP-binding domain||SNF2-like, N-terminal domain superfamily||Helicase, C-terminal
16	30738665	30739025	ENSG00000282034	4e-14	+	30738665	30739025	0	1	360,	0	-13.4	-11.8	3.32	-2.03	-3.86	-1.64	AC106886.5	-
16	50749702	50751883	ENSG00000083799	1e-18	+	50749702	50751883	0	2	500,280,	0,1901	-18	-16.3	9.02	-1.99	-3.78	-1.47	CYLD	Peptidase C19, ubiquitin carboxyl-terminal hydrolase||Papain-like cysteine peptidase superfamily||-||CAP Gly-rich domain||CAP Gly-rich domain superfamily||Ubiquitin specific protease, conserved site||Ubiquitin specific protease domain
16	53324177	53324807	ENSG00000177200	1.6e-09	+	53324177	53324807	0	1	630,	0	-8.79	-7.4	6.64	-4.11	-6.66	-3.29	CHD9	BRK domain||Chromo-like domain superfamily||SNF2-like, N-terminal domain superfamily||Helicase superfamily 1/2, ATP-binding domain||Helicase, C-terminal||Chromo domain||-||Chromo/chromo shadow domain||P-loop containing nucleoside triphosphate hydrolase||SNF2-related, N-terminal domain||BRK domain superfamily
16	56943186	56943516	ENSG00000051108	9.99999999999999e-285	+	56943186	56943516	0	1	330,	0	-284	-280	3.63	-3.42	-5.73	-0.495	HERPUD1	-||Ubiquitin-like domain superfamily||Ubiquitin domain||Homocysteine-responsive endoplasmic reticulum-resident ubiquitin-like domain member 1 /2
16	57026053	57026804	ENSG00000140853	1.6e-22	+	57026053	57026804	0	1	751,	0	-21.8	-20	5.58	-1.88	-3.61	-1.05	NLRC5	Leucine-rich repeat, cysteine-containing subtype||NLRC, helical domain HD2||NLRC5, atypical caspase recruitment domain||P-loop containing nucleoside triphosphate hydrolase||Leucine-rich repeat||-||NACHT nucleoside triphosphatase||Leucine-rich repeat domain superfamily
16	68190798	68191518	ENSG00000072736	7.9e-30	+	68190798	68191518	0	1	720,	0	-29.1	-27	4.91	-1.33	-2.77	-0.765	NFATC3	Rel homology dimerisation domain||p53-like transcription factor, DNA-binding||Nuclear factor of activated T cells (NFAT)||Rel homology domain (RHD), DNA-binding domain||Immunoglobulin E-set||IPT domain||Rel homology domain (RHD), DNA-binding domain superfamily||-||Immunoglobulin-like fold
16	68260848	68261058	ENSG00000103066	1.6e-20	+	68260848	68261058	0	1	210,	0	-19.8	-18	3.22	-1.71	-3.35	-1.44	PLA2G15	-||Alpha/Beta hydrolase fold||Lecithin:cholesterol/phospholipid:diacylglycerol acyltransferase
16	70160292	70161041	ENSG00000090857	2.5e-22	+	70160292	70161041	0	1	749,	0	-21.6	-19.7	9.69	-1.7	-3.34	-1.23	PDPR	GTP-binding protein TrmE/Glycine cleavage system T protein, domain 1||Glycine cleavage T-protein/YgfZ, C-terminal||-||Glycine cleavage T-protein, C-terminal barrel domain||FAD dependent oxidoreductase||FAD/NAD(P)-binding domain superfamily||Aminomethyltransferase, folate-binding domain||FAD dependent oxidoreductase, central domain
16	70571791	70572152	ENSG00000189091	2e-56	+	70571791	70572152	0	1	361,	0	-55.7	-53.2	4.57	-1.83	-3.53	-0.858	SF3B3	WD40/YVTN repeat-like-containing domain superfamily||-||WD40-repeat-containing domain superfamily||Cleavage/polyadenylation specificity factor, A subunit, C-terminal
16	71927639	71928388	ENSG00000182149	6.3e-69	+	71927639	71928388	0	1	749,	0	-68.2	-65.6	9.04	-1.47	-3	-0.83	IST1	Vacuolar protein sorting-associated protein Ist1||-
16	77194453	77194723	ENSG00000103111	3.2e-28	+	77194453	77194723	0	1	270,	0	-27.5	-25.5	5.01	-1.42	-2.92	1.38	MON1B	-||Vacuolar fusion protein Mon1
16	79713788	79722337	ENSG00000260876	2e-64	+	79713788	79722337	0	3	346,73,31,	0,1026,8518	-63.7	-61.1	10.4	-1.51	-3.05	0.532	--	--
16	84744764	84745572	ENSG00000103194	4e-42	+	84744764	84745572	0	1	808,	0	-41.4	-39.1	11	-1.72	-3.38	-1.28	USP10	-||Ataxin-2, C-terminal||Peptidase C19, ubiquitin carboxyl-terminal hydrolase||Papain-like cysteine peptidase superfamily||Ubiquitin specific protease, conserved site||Ubiquitin specific protease domain
16	88808207	88808478	ENSG00000167513	1.1e-06	+	88808207	88808478	0	1	271,	0	-5.95	-4.71	2.65	-1.46	-2.98	-1.68	CDT1	DNA replication factor Cdt1, C-terminal||Winged helix DNA-binding domain superfamily||CDT1 Geminin-binding domain-like
16	3727600	3728080	ENSG00000005339	1.6e-08	-	3727600	3728080	0	1	480,	0	-7.8	-6.45	12.6	-1.68	-3.31	-1.86	CREBBP	CREB-binding protein/p300, atypical RING domain||Histone acetyltransferase Rtt109/CBP||Nuclear receptor coactivator, CREB-bp-like, interlocking domain superfamily||Coactivator CBP, KIX domain||TAZ domain superfamily||Zinc finger, RING/FYVE/PHD-type||Zinc finger, TAZ-type||Zinc finger, ZZ-type||Bromodomain, conserved site||Coactivator CBP, KIX domain superfamily||Zinc finger, FYVE/PHD-type||-||CBP…
16	3728409	3728769	ENSG00000005339	6.3e-35	-	3728409	3728769	0	1	360,	0	-34.2	-32.1	5.31	-1.95	-3.73	-1.42	CREBBP	CREB-binding protein/p300, atypical RING domain||Histone acetyltransferase Rtt109/CBP||Nuclear receptor coactivator, CREB-bp-like, interlocking domain superfamily||Coactivator CBP, KIX domain||TAZ domain superfamily||Zinc finger, RING/FYVE/PHD-type||Zinc finger, TAZ-type||Zinc finger, ZZ-type||Bromodomain, conserved site||Coactivator CBP, KIX domain superfamily||Zinc finger, FYVE/PHD-type||-||CBP…
16	3731845	3736577	ENSG00000005339	6.3e-06	-	3731845	3736577	0	3	92,168,70,	0,4190,4662	-5.2	-4.02	3.7	-1.45	-2.97	2.75	CREBBP	CREB-binding protein/p300, atypical RING domain||Histone acetyltransferase Rtt109/CBP||Nuclear receptor coactivator, CREB-bp-like, interlocking domain superfamily||Coactivator CBP, KIX domain||TAZ domain superfamily||Zinc finger, RING/FYVE/PHD-type||Zinc finger, TAZ-type||Zinc finger, ZZ-type||Bromodomain, conserved site||Coactivator CBP, KIX domain superfamily||Zinc finger, FYVE/PHD-type||-||CBP…
16	5085405	5085674	ENSG00000118894	2.5e-11	-	5085405	5085674	0	1	269,	0	-10.6	-9.1	5.02	-1.33	-2.77	-2.42	EEF2KMT	-||Lysine methyltransferase||S-adenosyl-L-methionine-dependent methyltransferase||FAM86
16	8855010	8855250	ENSG00000153048	2.1e-10	-	8855010	8855250	0	1	240,	0	-9.67	-8.23	4.75	-1.41	-2.89	-2.36	CARHSP1	-||Cold-shock protein, DNA-binding||Cold shock domain||Nucleic acid-binding, OB-fold||Cold-shock (CSD) domain
16	24919478	24920227	ENSG00000140750	2e-23	-	24919478	24920227	0	1	749,	0	-22.7	-20.8	3.62	-1.73	-3.4	-0.988	ARHGAP17	BAR domain||Rho GTPase-activating protein domain||-||AH/BAR domain superfamily||Rho GTPase activation protein
16	27790044	27790195	ENSG00000169181	0.001	-	27790044	27790195	0	1	151,	0	-2.99	-2.02	1.88	-2.07	-3.93	2.69	GSG1L	PMP-22/EMP/MP20/Claudin superfamily||-||GSG1-like
16	28097978	28101112	ENSG00000169180	4e-29	-	28097978	28101112	0	2	661,58,	0,3076	-28.4	-26.4	4.07	-1.55	-3.12	-0.825	XPO6	Armadillo-type fold||Importin-beta, N-terminal domain||Exportin-6||Armadillo-like helical||Exportin-1/Importin-beta-like||-
16	30092580	30092760	ENSG00000090238	4.9e-07	-	30092580	30092760	0	1	180,	0	-6.31	-5.05	2.44	-1.38	-2.84	-1.95	YPEL3	-||Yippee family||Yippee/Mis18/Cereblon||Yippee domain
16	68021332	68022284	ENSG00000182810	1.6e-17	-	68021332	68022284	0	1	952,	0	-16.8	-15.1	16.6	-1.93	-3.69	-1.96	DDX28	DEAD/DEAH box helicase domain||Helicase, C-terminal||P-loop containing nucleoside triphosphate hydrolase||Helicase superfamily 1/2, ATP-binding domain||RNA helicase, DEAD-box type, Q motif
16	69118009	69118574	ENSG00000286140	2.5e-13	-	69118009	69118574	0	1	565,	0	-12.6	-11.1	5.3	-2.46	-4.55	-1.44	DERPC	-
16	69118009	69118577	ENSG00000168802	1e-13	-	69118009	69118577	0	1	568,	0	-13	-11.5	5.3	-2.48	-4.58	-1.45	CHTF8	-||Chromosome transmission fidelity protein 8
16	69328643	69334871	ENSG00000272617	5e-95	-	69328643	69334871	0	2	536,351,	0,5877	-94.3	-91.4	12.3	-1.59	-3.18	-0.935	AC026464.6	Conserved oligomeric Golgi complex subunit 8
16	70261392	70265057	ENSG00000090861	1e-30	-	70261392	70265057	0	3	21,179,100,	0,953,3565	-30	-28	2.91	-1.87	-3.6	-1.05	AARS	Alanyl-tRNA synthetase, class IIc, N-terminal||Threonyl/alanyl tRNA synthetase, SAD||Alanine-tRNA ligase, eukaryota/bacteria||Translation protein, beta-barrel domain superfamily||Alanine-tRNA ligase, class IIc||Threonyl/alanyl tRNA synthetase, class II-like, putative editing domain superfamily||Alanine-tRNA ligase, class IIc, anti-codon-binding domain superfamily||Alanyl-tRNA synthetase, class II…
16	74451980	74452460	ENSG00000090863	1.6e-11	-	74451980	74452460	0	1	480,	0	-10.8	-9.34	4	-2.26	-4.22	-1.38	GLG1	Golgi apparatus protein 1||Cysteine-rich Golgi apparatus protein 1 repeat, eukaryote||-||Cysteine-rich Golgi apparatus protein 1 repeat
16	79600287	79600737	ENSG00000178573	1e-175	-	79600287	79600737	0	1	450,	0	-175	-172	4.54	-1.97	-3.75	-0.521	MAF	Maf transcription factor, N-terminal||Transcription factor Maf||Transcription factor, Skn-1-like, DNA-binding domain superfamily||Basic leucine zipper domain, Maf-type||Transcription factor Maf family||Basic-leucine zipper domain
17	28344436	28344915	ENSG00000109079	2.1e-08	+	28344436	28344915	0	1	479,	0	-7.68	-6.34	5.54	-1.42	-2.92	-2.04	TNFAIP1	SKP1/BTB/POZ domain superfamily||BTB/POZ domain||Potassium channel tetramerisation-type BTB domain||-
17	28634615	28635653	ENSG00000264044	5e-40	+	28634615	28635653	0	2	125,588,	0,450	-39.3	-37.1	7.57	-2.03	-3.87	-0.91	--	--
17	30464618	30465099	ENSG00000108582	3.2e-18	+	30464618	30465099	0	1	481,	0	-17.5	-15.7	7.28	-1.89	-3.64	-1.93	CPD	Carboxypeptidase D, carboxypeptidase-like domain 1||-||Carboxypeptidase D, carboxypeptidase-like domain 3||Carboxypeptidase-like, regulatory domain superfamily||Peptidase M14, carboxypeptidase A||Carboxypeptidase D, carboxypeptidase-like domain 2||Peptidase M14B, caboxypeptidase D
17	32350116	32350912	ENSG00000010244	1e-13	+	32350116	32350912	0	2	236,5,	0,791	-13	-11.4	3.12	-1.44	-2.94	1.28	ZNF207	-||Zinc finger C2H2-type
17	39525955	39526226	ENSG00000167258	2.8e-09	+	39525955	39526226	0	1	271,	0	-8.56	-7.18	2.86	-1.39	-2.87	-1.62	CDK12	Protein kinase, ATP binding site||Serine/threonine-protein kinase, active site||-||Protein kinase domain||Protein kinase-like domain superfamily
17	43138727	43138908	ENSG00000198496	1.5e-09	+	43138727	43138908	0	1	181,	0	-8.81	-7.41	2.86	-2.31	-4.31	2.51	--	--
17	45148681	45149072	ENSG00000186834	4.5e-06	+	45148681	45149072	0	1	391,	0	-5.35	-4.16	2.75	-2.36	-4.38	-1.55	HEXIM1	HEXIM
17	49404846	49405022	ENSG00000250186	0.00017	+	49404846	49405022	0	1	176,	0	-3.77	-2.71	2.21	-2.03	-3.86	-1.85	--	--
17	75706387	75706836	ENSG00000161526	2e-12	+	75706387	75706836	0	1	449,	0	-11.7	-10.2	7.4	-1.79	-3.49	-2.62	SAP30BP	SAP30-binding protein||-
17	78172208	78172359	ENSG00000108639	1.2e-08	+	78172208	78172359	0	1	151,	0	-7.93	-6.58	1.57	-1.97	-3.75	-1.11	SYNGR2	Marvel domain||Synaptogyrin||-
17	80394078	80394799	ENSG00000173821	1.8e-08	+	80394078	80394799	0	1	721,	0	-7.75	-6.4	3.3	-1.51	-3.05	-1.19	AC124319.1	Zinc finger, RING-type||Zinc finger, C3HC4 RING-type||Zinc finger, RING/FYVE/PHD-type||AAA+ ATPase domain||RNF213 protein||P-loop containing nucleoside triphosphate hydrolase
17	3609694	3610711	ENSG00000262304	2.5e-15	-	3609694	3610711	0	1	1017,	0	-14.6	-13	19.9	-1.91	-3.67	-1.49	AC027796.3	-
17	3609670	3610690	ENSG00000197417	4e-15	-	3609670	3610690	0	1	1020,	0	-14.4	-12.7	20.9	-1.87	-3.58	-1.49	SHPK	Carbohydrate kinase, FGGY, N-terminal||Sedoheptulokinase
17	12992419	12992839	ENSG00000006744	1.6e-19	-	12992419	12992839	0	1	420,	0	-18.8	-17.1	4.84	-1.7	-3.34	1.93	ELAC2	Metallo-beta-lactamase||tRNase Z endonuclease||-||Ribonuclease Z/Hydroxyacylglutathione hydrolase-like
17	21198233	21198591	ENSG00000178307	1.6e-43	-	21198233	21198591	0	1	358,	0	-42.8	-40.5	13.6	-1.58	-3.17	-2.01	TMEM11	Transmembrane protein 11
17	28347292	28347833	ENSG00000004142	7.9e-13	-	28347292	28347833	0	1	541,	0	-12.1	-10.6	4.27	-2.75	-4.91	-1.63	POLDIP2	ApaG domain||Hemimethylated DNA-binding domain||ApaG domain superfamily||Hemimethylated DNA-binding domain superfamily
17	28634566	28637001	ENSG00000007202	1.3e-58	-	28634566	28637001	0	2	1043,37,	0,2398	-57.9	-55.4	8.29	-1.64	-3.26	-0.69	KIAA0100	FMP27, N-terminal||-||FMP27, GFWDK domain||FMP27, C-terminal
17	29263988	29294148	ENSG00000108256	1.6e-98	-	29263988	29294148	0	4	603,33,1725,366,	0,3509,22003,29794	-97.8	-94.8	12.1	-5.47	-8.25	-0.552	NUFIP2	Nuclear fragile X mental retardation-interacting protein 2
17	31314456	31318831	ENSG00000265118	2e-88	-	31314456	31318831	0	2	9,524,	0,3851	-87.7	-84.8	7.76	-3.45	-5.76	1.29	AC134669.1	-||Ectropic viral integration site 2A protein
17	39764669	39765479	ENSG00000161405	1.3e-30	-	39764669	39765479	0	1	810,	0	-29.9	-27.8	9.65	-1.8	-3.49	-1.28	IKZF3	Zinc finger C2H2-type||-||Zinc finger C2H2 superfamily
17	42720309	42722834	ENSG00000108799	5.6e-09	-	42720309	42722834	0	2	140,40,	0,2485	-8.25	-6.88	2.57	-1.35	-2.8	1.57	EZH1	Histone-lysine N-methyltransferase EZH1/EZH2||Tesmin/TSO1-like CXC domain||Pre-SET CXC domain||Polycomb repressive complex 2 subunit EZH1/EZH2, tri-helical domain||-||SET domain||CXC domain||SANT/Myb domain||Histone-lysine N-methyltransferase EZH1
17	44319624	44319804	ENSG00000013306	6.3e-15	-	44319624	44319804	0	1	180,	0	-14.2	-12.6	4.11	-2.97	-5.18	-2.59	SLC25A39	Mitochondrial carrier protein||-||Mitochondrial carrier domain superfamily||Mitochondrial substrate/solute carrier
17	49404857	49405008	ENSG00000167085	0.00011	-	49404857	49405008	0	1	151,	0	-3.97	-2.89	1.9	-1.52	-3.07	-1.71	PHB	Band 7/SPFH domain superfamily||Prohibitin||Band 7 domain
17	58003494	58004094	ENSG00000136450	7.9e-47	-	58003494	58004094	0	1	600,	0	-46.1	-43.7	12.8	-1.69	-3.33	0.638	SRSF1	-||Serine/arginine-rich splicing factor 1||Nucleotide-binding alpha-beta plait domain superfamily||RNA recognition motif domain||SRSF1, RNA recognition motif 1||RNA-binding domain superfamily
17	61982283	61983063	ENSG00000108510	4e-42	-	61982283	61983063	0	1	780,	0	-41.4	-39.2	7.26	-1.32	-2.75	-1.02	MED13	Mediator complex subunit Med13, C-terminal||Mediator complex, subunit Med13, N-terminal, metazoa/fungi||-||MID domain of medPIWI
17	76039133	76039433	ENSG00000167881	7.9e-11	-	76039133	76039433	0	1	300,	0	-10.1	-8.68	4.4	-1.36	-2.81	-2.24	SRP68	SRP68, N-terminal domain superfamily||Signal recognition particle subunit SRP68||Signal recognition particle subunit SRP68, RNA-binding domain||-
17	81665065	81666248	ENSG00000204237	1e-16	-	81665065	81666248	0	2	519,251,	0,932	-16	-14.3	4.87	-4.54	-7.24	-2.21	OXLD1	Oxidoreductase-like domain-containing protein 1||Oxidoreductase-like, N-terminal||-
18	5238604	5239264	ENSG00000263753	2e-25	+	5238604	5239264	0	1	660,	0	-24.7	-22.8	5.69	-2.24	-4.18	-1.58	--	--
18	9208673	9211603	ENSG00000101745	3.6e-05	+	9208673	9211603	0	2	130,20,	0,2910	-4.44	-3.31	1.68	-1.55	-3.11	1.27	ANKRD12	Ankyrin repeat-containing domain||Ankyrin repeat-containing domain superfamily||Ankyrin repeat||-
18	9255031	9256829	ENSG00000101745	6.3e-89	+	9255031	9256829	0	1	1798,	0	-88.2	-85.3	12.1	-1.99	-3.78	-0.558	ANKRD12	Ankyrin repeat-containing domain||Ankyrin repeat-containing domain superfamily||Ankyrin repeat||-
18	31542812	31546070	ENSG00000046604	1.3e-66	+	31542812	31546070	0	2	40,350,	0,2908	-65.9	-63.3	12.7	-1.47	-3	-1.52	DSG2	Cadherin conserved site||Cadherin-like superfamily||Desmoglein||Desmosomal cadherin||Catenin binding domain superfamily||Cadherin-like
18	74520341	74521239	ENSG00000133313	9.99999999999999e-248	+	74520341	74521239	0	1	898,	0	-247	-243	8.02	-3.59	-5.93	0.728	CNDP2	Peptidase M20, dimerisation domain||Cytosolic nonspecific dipeptidase/DUG1||-||Peptidase M20||ArgE/DapE/ACY1/CPG2/YscS, conserved site
18	63126967	63313842	ENSG00000171791	1e-109	-	63126967	63313842	0	3	1792,24,41,	0,34878,186834	-109	-106	10.5	-1.52	-3.07	-0.473	BCL2	Blc2 family||Apoptosis regulator, Bcl-2, BH3 motif, conserved site||Apoptosis regulator, Bcl-2, BH4 motif, conserved site||Apoptosis regulator, Bcl-2 protein, BH4||Apoptosis regulator, Bcl-2/ BclX||Blc2-like superfamily||Apoptosis regulator, Bcl-2, BH2 motif, conserved site||Bcl2-like||Apoptosis regulator, Bcl-2||Apoptosis regulator, Bcl-2, BH1 motif, conserved site
18	63331612	63335267	ENSG00000119537	7.9e-20	-	63331612	63335267	0	2	289,11,	0,3644	-19.1	-17.3	5.53	-1.85	-3.55	-1.88	KDSR	NAD(P)-binding domain superfamily||Short-chain dehydrogenase/reductase SDR||-||Short-chain dehydrogenase/reductase, conserved site
18	79973480	79973811	ENSG00000141759	4e-08	-	79973480	79973811	0	1	331,	0	-7.4	-6.08	4.09	-1.34	-2.78	-1.26	TXNL4A	Thioredoxin-like superfamily||-||Dim1 family
19	1440315	1440494	ENSG00000115268	5e-76	+	1440315	1440494	0	1	179,	0	-75.3	-72.5	2.43	-1.83	-3.53	-0.543	RPS15	Ribosomal protein S19, superfamily||Ribosomal protein S19A/S15e||-||Ribosomal protein S19 conserved site||Ribosomal protein S19/S15
19	3207755	3208114	ENSG00000125912	7.4e-08	+	3207755	3208114	0	1	359,	0	-7.13	-5.82	4.75	-2.07	-3.93	-2.59	NCLN	-||Nicalin||Peptidase M28
19	10335649	10335889	ENSG00000274425	6.3e-12	+	10335649	10335889	0	1	240,	0	-11.2	-9.72	2.47	-1.42	-2.9	-1.2	--	--
19	12627916	12629413	ENSG00000173875	7.9e-43	+	12627916	12629413	0	1	1497,	0	-42.1	-39.8	16	-1.39	-2.86	-0.809	ZNF791	KRAB domain superfamily||Zinc finger C2H2 superfamily||Zinc finger C2H2-type||Krueppel-associated box||-
19	16132261	16132501	ENSG00000167461	2e-11	+	16132261	16132501	0	1	240,	0	-10.7	-9.22	3.39	-1.46	-2.98	-1.77	RAB8A	Small GTPase||P-loop containing nucleoside triphosphate hydrolase||Small GTP-binding protein domain
19	47000339	47000549	ENSG00000160007	2.2e-06	+	47000339	47000549	0	1	210,	0	-5.66	-4.44	7.75	-1.47	-3.01	-4.3	ARHGAP35	Rho GTPase-activating protein, pG1 domain||FF domain||FF domain superfamily||Rho GTPase activation protein||Rho GTPase-activating protein, FF domain||Rho GTPase-activating protein domain||P-loop containing nucleoside triphosphate hydrolase||Small GTPase||Rho GTPase-activating protein, pG2 domain
19	54460898	54461558	ENSG00000167615	2.5e-91	+	54460898	54461558	0	1	660,	0	-90.6	-87.7	3.82	-1.38	-2.84	-0.349	LENG8	Proteasome component (PCI) domain||-||SAC3/GANP/THP3
19	57398476	57399344	ENSG00000188785	5e-23	+	57398476	57399344	0	1	868,	0	-22.3	-20.4	8.87	-1.95	-3.72	-1.39	ZNF548	Zinc finger C2H2-type||Krueppel-associated box||-||KRAB domain superfamily||Zinc finger C2H2 superfamily
19	1020969	1021179	ENSG00000182087	7.9e-42	-	1020969	1021179	0	1	210,	0	-41.1	-38.8	10.9	-3.91	-6.38	1.59	TMEM259	Membralin||-
19	2071065	2071602	ENSG00000172081	7.9e-59	-	2071065	2071602	0	1	537,	0	-58.1	-55.5	7.19	-3.95	-6.45	-1.36	MOB3A	-||MOB kinase activator superfamily||MOB kinase activator family
19	2254478	2268518	ENSG00000167476	8.5e-09	-	2254478	2268518	0	4	4,139,35,32,	0,727,1904,14008	-8.07	-6.7	3.8	-1.39	-2.87	-2.16	JSRP1	Junctional sarcoplasmic reticulum protein 1
19	3976055	3976592	ENSG00000167658	9.99999999999999e-226	-	3976055	3976592	0	1	537,	0	-225	-221	6.16	-11.6	-14.6	-0.613	EEF2	Translation protein, beta-barrel domain superfamily||Small GTP-binding protein domain||Translation elongation factor EFG/EF2, domain IV||Tr-type G domain, conserved site||P-loop containing nucleoside triphosphate hydrolase||Translation elongation factor EFTu-like, domain 2||Ribosomal protein S5 domain 2-type fold||Elongation factor EFG, domain V-like||Elongation Factor G, domain II||Transcription…
19	10335673	10335884	ENSG00000076662	6.3e-12	-	10335673	10335884	0	1	211,	0	-11.2	-9.72	2.5	-1.45	-2.96	-1.24	ICAM3	Intercellular adhesion molecule||Intercellular adhesion molecule, N-terminal||Immunoglobulin-like domain superfamily||Immunoglobulin subtype||Immunoglobulin-like domain||-||Immunoglobulin-like fold||Intercellular adhesion molecule/vascular cell adhesion molecule, N-terminal
19	14151100	14151341	ENSG00000072071	3e-06	-	14151100	14151341	0	1	241,	0	-5.53	-4.32	4.43	-2.41	-4.48	-4.05	ADGRL1	GAIN domain, N-terminal||GPCR, family 2, latrophilin||GPCR, family 2-like||GPCR, family 2, secretin-like, conserved site||Olfactomedin-like domain||GPCR, family 2, latrophilin, C-terminal||GPCR, family 2, extracellular hormone receptor domain||D-galactoside/L-rhamnose binding SUEL lectin domain||GPCR family 2, extracellular hormone receptor domain superfamily||Latrophilin-1||GPS motif||GPCR, fami…
19	18280634	18280841	ENSG00000130522	5e-19	-	18280634	18280841	0	1	207,	0	-18.3	-16.6	2.01	-6.29	-9.17	-1.73	JUND	Transcription factor JunD||Jun-like transcription factor||Basic-leucine zipper domain||Transcription factor, Skn-1-like, DNA-binding domain superfamily||Transcription factor Jun
19	23359558	23361627	ENSG00000167232	3.2e-39	-	23359558	23361627	0	1	2069,	0	-38.5	-36.2	4.25	-2.66	-4.79	-0.536	ZNF91	KRAB domain superfamily||Zinc finger C2H2 superfamily||Krueppel-associated box||Zinc finger C2H2-type
19	23361806	23374701	ENSG00000167232	1e-42	-	23361806	23374701	0	3	919,96,64,	0,11935,12831	-42	-39.7	5.94	-1.67	-3.29	-0.587	ZNF91	KRAB domain superfamily||Zinc finger C2H2 superfamily||Krueppel-associated box||Zinc finger C2H2-type
19	23653016	23654750	ENSG00000197372	2e-34	-	23653016	23654750	0	1	1734,	0	-33.7	-31.6	11.8	-2.29	-4.27	-0.916	ZNF675	KRAB domain superfamily||Zinc finger C2H2 superfamily||Krueppel-associated box||Zinc finger C2H2-type||-
19	38815421	38815571	ENSG00000104823	4.5e-09	-	38815421	38815571	0	1	150,	0	-8.35	-6.98	9.02	-1.39	-2.87	-2.19	ECH1	Enoyl-CoA hydratase/isomerase||ClpP/crotonase-like domain superfamily||Enoyl-CoA hydratase/isomerase, conserved site||Enoyl-CoA hydratase, C-terminal||-
19	49908142	49908712	ENSG00000213024	5e-37	-	49908142	49908712	0	1	570,	0	-36.3	-34.1	7.33	-1.57	-3.15	-1.16	NUP62	Nucleoporin, NSP1-like, C-terminal||Nuclear pore glycoprotein p62, metazoa||-||Nucleoporin NSP1/NUP62
20	1937683	1938553	ENSG00000198053	3.2e-73	+	1937683	1938553	0	1	870,	0	-72.5	-69.7	12.9	-1.81	-3.5	-1.06	SIRPA	Immunoglobulin-like fold||Immunoglobulin C1-set||Immunoglobulin-like domain||Immunoglobulin subtype||Immunoglobulin-like domain superfamily||Immunoglobulin V-set domain
20	18504863	18505066	ENSG00000214612	5e-44	+	18504863	18505066	0	1	203,	0	-43.3	-41	2.87	-3.77	-6.17	-1.18	--	--
20	32166659	32166989	ENSG00000101337	2e-19	+	32166659	32166989	0	1	330,	0	-18.7	-16.9	5.64	-1.61	-3.21	-1.68	TM9SF4	Nonaspanin (TM9SF)||-
20	35557454	35557634	ENSG00000125991	3.2e-17	+	35557454	35557634	0	1	180,	0	-16.5	-14.8	3.06	-1.64	-3.25	-1.28	ERGIC3	Endoplasmic reticulum vesicle transporter, C-terminal||-||Endoplasmic reticulum vesicle transporter, N-terminal
20	43463360	43463659	ENSG00000124193	7.9e-21	+	43463360	43463659	0	1	299,	0	-20.1	-18.3	3.5	-1.39	-2.87	-1.32	SRSF6	RNA recognition motif domain||SRSF6, RNA recognition motif 1||Nucleotide-binding alpha-beta plait domain superfamily||RNA-binding domain superfamily||-
20	44974696	44975026	ENSG00000101109	6.3e-13	+	44974696	44975026	0	1	330,	0	-12.2	-10.6	9.21	-1.38	-2.84	-3.33	STK4	Mst1 SARAH domain||SARAH domain||Protein kinase, ATP binding site||-||Protein kinase-like domain superfamily||Protein kinase domain
20	56399319	56403820	ENSG00000101138	4e-15	+	56399319	56403820	0	2	38,353,	0,4148	-14.4	-12.7	4.75	-1.56	-3.14	-1.71	CSTF1	CSTF1, dimerization domain superfamily||Cleavage stimulation factor subunit 1, dimerisation domain||WD40-repeat-containing domain superfamily||WD40/YVTN repeat-like-containing domain superfamily||G-protein beta WD-40 repeat||WD40-repeat-containing domain||WD40 repeat||-||WD40 repeat, conserved site
20	4782418	4783138	ENSG00000101265	1.3e-25	-	4782418	4783138	0	1	720,	0	-24.9	-22.9	10.1	-2.01	-3.83	-1.43	RASSF2	Ras-associating (RA) domain||Ubiquitin-like domain superfamily||Ras association domain-containing protein 2||SARAH domain||C-terminal RASSF family
20	17659704	17660514	ENSG00000125844	1.6e-60	-	17659704	17660514	0	1	810,	0	-59.8	-57.2	5.16	-2.45	-4.53	-0.674	RRBP1	Ribosome receptor lysine/proline rich||-||Ribosome-binding protein 1
20	17967963	17968203	ENSG00000089006	2.3e-10	-	17967963	17968203	0	1	240,	0	-9.63	-8.19	3.22	-2.37	-4.43	-2.31	SNX5	-||Sorting nexin Vps5-like, C-terminal||PX domain superfamily||Sorting nexin-5||Phox homologous domain||Sorting nexin-5/6/32||AH/BAR domain superfamily
20	36612376	36612556	ENSG00000101082	7.2e-06	-	36612376	36612556	0	1	180,	0	-5.14	-3.96	2.23	-1.63	-3.23	-1.93	SLA2	SH3-like domain superfamily||Src-like-adapter 2||SH3 domain||SH2 domain superfamily||SH2 domain||SLAP, SH2 domain
20	47209721	47210888	ENSG00000101040	1e-19	-	47209721	47210888	0	1	1167,	0	-19	-17.2	7.69	-1.35	-2.8	-1.03	ZMYND8	Zinc finger, PHD-type||Zinc finger, PHD-type, conserved site||Bromodomain||Zinc finger, PHD-finger||Zinc finger, RING/FYVE/PHD-type||Zinc finger, MYND-type||Bromodomain-like superfamily||ZMYND8/11, PWWP domain||RACK7, Bromo domain||-||Zinc finger, FYVE/PHD-type||PWWP domain||Protein kinase C-binding protein 1
20	53575811	53578388	ENSG00000171940	2.5e-39	-	53575811	53578388	0	2	1469,55,	0,2522	-38.6	-36.3	7.98	-1.87	-3.6	-0.69	ZNF217	-||Zinc finger C2H2-type||Zinc finger C2H2 superfamily
21	29326268	29327287	ENSG00000156273	6.3e-36	+	29326268	29327287	0	1	1019,	0	-35.2	-33.1	5.22	-1.5	-3.04	-0.626	BACH1	Basic leucine zipper domain, Maf-type||Basic-leucine zipper domain||SKP1/BTB/POZ domain superfamily||BTB/POZ domain||-||Transcription factor, Skn-1-like, DNA-binding domain superfamily
21	33552716	33554903	ENSG00000159140	4e-90	+	33552716	33554903	0	1	2187,	0	-89.4	-86.6	7.13	-1.72	-3.37	-0.413	SON	WD40-repeat-containing domain superfamily||G-patch domain||-||Double-stranded RNA-binding domain||Protein SON
21	37512032	37512722	ENSG00000157540	7.9e-63	+	37512032	37512722	0	1	690,	0	-62.1	-59.5	8.33	-1.44	-2.95	-0.87	DYRK1A	Protein kinase-like domain superfamily||-||Protein kinase domain||Serine/threonine-protein kinase, active site||Dual specificity tyrosine-phosphorylation-regulated kinase 1A/B||Protein kinase, ATP binding site
21	41458704	41458975	ENSG00000157601	1.6e-24	+	41458704	41458975	0	1	271,	0	-23.8	-21.9	2.53	-2.01	-3.82	-1.02	MX1	Dynamin GTPase effector||Dynamin superfamily||-||P-loop containing nucleoside triphosphate hydrolase||Dynamin central domain||Dynamin-type guanine nucleotide-binding (G) domain||Dynamin, GTPase region, conserved site||Dynamin, GTPase domain||GTPase effector domain
21	25975175	25982426	ENSG00000142192	2.7e-10	-	25975175	25982426	0	3	53,75,83,	0,778,7168	-9.57	-8.14	2.74	-1.88	-3.62	1.41	APP	Amyloidogenic glycoprotein||Amyloidogenic glycoprotein, heparin-binding domain superfamily||E2 domain superfamily||Proteinase inhibitor I2, Kunitz, conserved site||Amyloidogenic glycoprotein, amyloid-beta peptide superfamily||Beta-amyloid precursor protein C-terminal||Amyloidogenic glycoprotein, copper-binding||Amyloid-beta precursor protein||PH-like domain superfamily||Amyloidogenic glycoprotein…
21	26009894	26051107	ENSG00000142192	1e-126	-	26009894	26051107	0	3	19,203,108,	0,11945,41105	-126	-123	5.65	-1.51	-3.06	0.755	APP	Amyloidogenic glycoprotein||Amyloidogenic glycoprotein, heparin-binding domain superfamily||E2 domain superfamily||Proteinase inhibitor I2, Kunitz, conserved site||Amyloidogenic glycoprotein, amyloid-beta peptide superfamily||Beta-amyloid precursor protein C-terminal||Amyloidogenic glycoprotein, copper-binding||Amyloid-beta precursor protein||PH-like domain superfamily||Amyloidogenic glycoprotein…
21	41990846	41991386	ENSG00000173276	1.6e-23	-	41990846	41991386	0	1	540,	0	-22.8	-20.9	4.26	-2.09	-3.96	-1.09	ZBTB21	Zinc finger C2H2-type||BTB/POZ domain||Zinc finger C2H2 superfamily||SKP1/BTB/POZ domain superfamily||ZBTB21, zinc finger domain
22	22900975	22901437	ENSG00000211677	0	+	22900975	22901437	0	1	462,	0	-1140	-Inf	2.52	-41.2	-44.7	-0.314	IGLC2	-
22	24414606	24433322	ENSG00000258555	2.6e-07	+	24414606	24433322	0	2	138,192,	0,18524	-6.59	-5.31	7.59	-1.59	-3.18	-3.97	SPECC1L-ADORA2A	-
22	24440677	24440918	ENSG00000258555	5e-11	+	24440677	24440918	0	1	241,	0	-10.3	-8.79	4.19	-1.74	-3.41	-2.42	SPECC1L-ADORA2A	-
22	24441426	24441996	ENSG00000258555	1e-41	+	24441426	24441996	0	1	570,	0	-41	-38.7	13.6	-2.02	-3.84	-1.53	SPECC1L-ADORA2A	-
22	24440680	24440921	ENSG00000128271	1e-10	+	24440680	24440921	0	1	241,	0	-10	-8.56	4.05	-1.6	-3.2	-2.3	ADORA2A	-||Adenosine A2A receptor||G protein-coupled receptor, rhodopsin-like||GPCR, rhodopsin-like, 7TM||Adenosine receptor
22	24441099	24441998	ENSG00000128271	6.3e-42	+	24441099	24441998	0	1	899,	0	-41.2	-38.9	13.7	-2.36	-4.38	-1.33	ADORA2A	-||Adenosine A2A receptor||G protein-coupled receptor, rhodopsin-like||GPCR, rhodopsin-like, 7TM||Adenosine receptor
22	30973017	30973557	ENSG00000253352	1e-46	+	30973017	30973557	0	1	540,	0	-46	-43.6	8.19	-1.97	-3.76	-0.956	--	--
22	30977148	30978976	ENSG00000253352	1.6e-33	+	30977148	30978976	0	1	1828,	0	-32.8	-30.7	10.2	-2.56	-4.68	-0.576	--	--
22	37665742	37665951	ENSG00000285304	3e-09	+	37665742	37665951	0	1	209,	0	-8.53	-7.15	4.86	-1.57	-3.15	-2.9	Z83844.3	HAD superfamily||BAR domain||Rho GTPase-activating protein domain||HAD-like superfamily||AH/BAR domain superfamily||Rho GTPase activation protein
22	37665740	37665979	ENSG00000241360	5.1e-09	+	37665740	37665979	0	1	239,	0	-8.29	-6.91	4.92	-1.59	-3.19	-2.91	PDXP	2-phosphoglycolate phosphatase, eukaryotic||HAD-like superfamily||HAD superfamily||HAD-superfamily hydrolase, subfamily IIA
22	26540881	26541331	ENSG00000128294	3.2e-14	-	26540881	26541331	0	1	450,	0	-13.5	-11.9	8.26	-1.32	-2.75	-1.31	TPST2	Protein-tyrosine sulfotransferase||P-loop containing nucleoside triphosphate hydrolase
22	28795034	28795724	ENSG00000100219	1e-83	-	28795034	28795724	0	1	690,	0	-83	-80.2	3.07	-2.28	-4.24	-0.393	XBP1	Basic-leucine zipper domain
22	30342278	30342595	ENSG00000099995	0.00015	-	30342278	30342595	0	2	72,49,	0,268	-3.83	-2.76	2.37	-1.38	-2.84	2.64	SF3A1	Ubiquitin domain||Ubiquitin-like domain superfamily||SWAP/Surp superfamily||Splicing factor 3A subunit 1, ubiquitin domain||SWAP/Surp||-||Splicing factor 3A subunit 1
22	36227676	36228127	ENSG00000128335	2.5e-38	-	36227676	36228127	0	1	451,	0	-37.6	-35.4	7.14	-1.45	-2.97	-1.47	APOL2	Apolipoprotein L
22	45196366	45196937	ENSG00000100364	5e-22	-	45196366	45196937	0	1	571,	0	-21.3	-19.4	6.9	-3.88	-6.31	-2.33	KIAA0930	-||Protein of unknown function DUF2045
22	50754732	50754967	ENSG00000213683	6.2e-09	-	50754732	50754967	0	1	235,	0	-8.21	-6.84	22.8	-1.7	-3.34	3.4	--	--
X	7147296	7147537	ENSG00000101846	1.3e-19	+	7147296	7147537	0	1	241,	0	-18.9	-17.2	3.54	-1.76	-3.44	-1.16	STS	Sulfatase, N-terminal||-||Alkaline-phosphatase-like, core domain superfamily||Sulfatase, conserved site
X	68784738	68784947	ENSG00000213740	3e-05	+	68784738	68784947	0	1	209,	0	-4.52	-3.39	2.93	-2.02	-3.85	3.66	--	--
X	72160251	72160462	ENSG00000204131	6.5e-10	+	72160251	72160462	0	1	211,	0	-9.19	-7.78	1.65	-2.12	-4	-0.838	NHSL2	Nance-Horan syndrome protein family
X	74202833	74204028	ENSG00000228492	2.5e-70	+	74202833	74204028	0	1	1195,	0	-69.6	-66.9	9.66	-2.17	-4.09	-0.925	--	--
X	153798294	153798505	ENSG00000180879	4e-75	+	153798294	153798505	0	1	211,	0	-74.4	-71.7	3.4	-1.88	-3.61	-0.693	SSR4	Translocon-associated
X	154461138	154461438	ENSG00000130827	3.2e-22	+	154461138	154461438	0	1	300,	0	-21.5	-19.7	11.9	-1.43	-2.92	-2.27	PLXNA3	IPT domain||PSI domain||Immunoglobulin E-set||Sema domain||Immunoglobulin-like fold||Plexin, TIG domain 2||Sema domain superfamily||Plexin repeat||Rho GTPase activation protein||WD40/YVTN repeat-like-containing domain superfamily||Plexin family||Plexin, TIG domain 1||Plexin, cytoplasmic RasGAP domain
X	1462610	1464020	ENSG00000182162	2e-74	-	1462610	1464020	0	1	1410,	0	-73.7	-71	19.4	-1.56	-3.13	-0.652	P2RY8	-||G protein-coupled receptor, rhodopsin-like||P2Y purinoceptor 8||GPCR, rhodopsin-like, 7TM
X	1465428	1465849	ENSG00000182162	6.3e-24	-	1465428	1465849	0	1	421,	0	-23.2	-21.3	7.21	-1.97	-3.76	-1.38	P2RY8	-||G protein-coupled receptor, rhodopsin-like||P2Y purinoceptor 8||GPCR, rhodopsin-like, 7TM
X	63350180	63350807	ENSG00000186767	2.2e-06	-	63350180	63350807	0	1	627,	0	-5.66	-4.44	15.2	-1.38	-2.85	1.86	SPIN4	Spindlin/spermiogenesis-specific protein||Spindlin-4
X	72272562	72273261	ENSG00000198034	1e-159	-	72272562	72273261	0	2	210,30,	0,669	-159	-156	4.98	-2.33	-4.34	-0.62	RPS4X	RNA-binding S4 domain||Ribosomal protein S4e, central region||40S ribosomal protein S4, C-terminal domain||Ribosomal protein L2, domain 2||Ribosomal protein S4e, N-terminal||Ribosomal protein S4e||KOW||Ribosomal protein S4e, central domain superfamily||Ribosomal protein S4e, N-terminal, conserved site||Ribosomal protein S4, KOW domain
X	74202620	74215473	ENSG00000230590	2e-71	-	74202620	74215473	0	2	1333,77,	0,12776	-70.7	-68	9.68	-2.06	-3.91	-0.788	--	--
X	92113808	92113987	ENSG00000229132	8.9e-10	-	92113808	92113987	0	1	179,	0	-9.05	-7.64	1.98	-1.64	-3.25	1.15	--	--
X	111620894	111621192	ENSG00000225031	1.3e-11	-	111620894	111621192	0	1	298,	0	-10.9	-9.42	2.35	-2.34	-4.35	1.31	--	--
MT	1760	2390	ENSG00000210082	0	+	1760	2390	0	1	630,	0	-21300	-Inf	2.26	-434	-434	0.232	--	--
MT	4112	4262	ENSG00000198888	5e-98	+	4112	4262	0	1	150,	0	-97.3	-94.4	1.24	-2.27	-4.24	-0.103	MT-ND1	NADH:ubiquinone oxidoreductase, subunit 1, conserved site||NADH:ubiquinone oxidoreductase, subunit 1/F420H2 oxidoreductase subunit H
MT	5123	5511	ENSG00000198763	1e-297	+	5123	5511	0	1	388,	0	-297	-293	1.47	-4.12	-6.69	-0.0758	MT-ND2	NADH:ubiquinone oxidoreductase, chain 2||NADH:quinone oxidoreductase/Mrp antiporter, membrane subunit||NADH dehydrogenase subunit 2, C-terminal
MT	8365	8572	ENSG00000228253	0	+	8365	8572	0	1	207,	0	-1880	-Inf	2.32	-14.2	-17.4	-0.198	MT-ATP8	ATP synthase protein 8, mammals||ATP synthase protein 8, metazoa
MT	8526	8852	ENSG00000198899	9.99999999999999e-293	+	8526	8852	0	1	326,	0	-292	-289	1.56	-4.11	-6.65	0.112	MT-ATP6	ATP synthase, F0 complex, subunit A||ATP synthase, F0 complex, subunit A superfamily||ATP synthase, F0 complex, subunit A, active site
MT	10058	10404	ENSG00000198840	1e-143	+	10058	10404	0	1	346,	0	-143	-140	1.91	-27.1	-30.5	-0.34	MT-ND3	NADH:ubiquinone/plastoquinone oxidoreductase, chain 3||NADH:ubiquinone oxidoreductase, subunit 3 superfamily
MT	13850	14148	ENSG00000198786	0	+	13850	14148	0	1	298,	0	-1610	-Inf	2.32	-5.62	-8.43	0.123	MT-ND5	NADH dehydrogenase subunit 5, C-terminal||NADH-Ubiquinone oxidoreductase (complex I), chain 5 N-terminal||NADH-plastoquinone oxidoreductase, chain 5||NADH:quinone oxidoreductase/Mrp antiporter, membrane subunit
MT	15418	15624	ENSG00000198727	2e-58	+	15418	15624	0	1	206,	0	-57.7	-55.2	1.22	-8.02	-10.9	0.205	MT-CYB	Cytochrome b/b6, N-terminal||Cytochrome b||Cytochrome b/b6, C-terminal domain superfamily||Di-haem cytochrome, transmembrane||Cytochrome b/b6, C-terminal||Cytochrome b/b6-like domain superfamily
1	8655974	8656424	ENSG00000142599	1e-109	-	8655974	8656424	0	1	450,	0	-109	-106	8.82	-1.58	-3.16	0.95	RERE	ELM2 domain||SANT/Myb domain||Zinc finger, GATA-type||-||Homeobox-like domain superfamily||SANT domain||Bromo adjacent homology (BAH) domain||Atrophin-like
6	158503016	158503197	ENSG00000130338	3.4e-07	+	158503016	158503197	0	1	181,	0	-6.47	-5.2	3.1	-1.72	-3.39	2.54	TULP4	WD40/YVTN repeat-like-containing domain superfamily||Tumour necrosis factor-like domain superfamily||WD40-repeat-containing domain superfamily||SOCS box domain||-||Tubby-like, C-terminal||Tubby, C-terminal||WD40 repeat||WD40-repeat-containing domain
7	93134572	93145419	ENSG00000177409	6.3e-35	-	93134572	93145419	0	3	1419,102,35,	0,10159,10812	-34.2	-32.1	5.79	-3.56	-5.88	-0.861	SAMD9L	Sterile alpha motif/pointed domain superfamily||Sterile alpha motif domain
8	127740584	127741304	ENSG00000136997	1e-232	+	127740584	127741304	0	1	720,	0	-232	-228	9.75	-2.83	-5.01	-0.536	MYC	-||Transcription regulator Myc, N-terminal||Helix-loop-helix DNA-binding domain superfamily||Myc-type, basic helix-loop-helix (bHLH) domain||Leucine zipper, Myc||Transcription regulator Myc
9	131497985	131498254	ENSG00000176868	4.5e-06	-	131497985	131498254	0	1	269,	0	-5.35	-4.15	2.25	-2.33	-4.33	-1.38	--	--
11	65423696	65424086	ENSG00000245532	6.3e-78	+	65423696	65424086	0	1	390,	0	-77.2	-74.4	1.88	-2.9	-5.09	-0.328	--	--
11	65424325	65425405	ENSG00000245532	0	+	65424325	65425405	0	1	1080,	0	-382	-Inf	4.52	-15.5	-18.7	-0.405	--	--
11	65428250	65428461	ENSG00000245532	1.6e-36	+	65428250	65428461	0	1	211,	0	-35.8	-33.6	1.77	-5.62	-8.44	0.586	--	--
11	62841599	62841809	ENSG00000133316	0	-	62841599	62841809	0	1	210,	0	-2210	-Inf	1.57	-2.96	-5.16	0.0534	WDR74	WDR74/Nsa1||WD40 repeat||WD40-repeat-containing domain superfamily||-||WD40/YVTN repeat-like-containing domain superfamily
15	48879466	48879855	ENSG00000255302	6.3e-45	+	48879466	48879855	0	1	389,	0	-44.2	-41.8	11.1	-3.06	-5.28	-2.14	EID1	EP300-interacting inhibitor of differentiation||EP300-interacting inhibitor of differentiation 1
15	89316304	89317451	ENSG00000140521	7.9e-14	-	89316304	89317451	0	2	523,76,	0,1071	-13.1	-11.6	8.54	-1.38	-2.84	-1.51	POLG	Ribonuclease H-like superfamily||DNA mitochondrial polymerase, exonuclease domain||DNA-directed DNA-polymerase, family A, mitochondria||-||DNA-directed DNA polymerase, family A, conserved site||DNA-directed DNA polymerase, family A, palm domain
16	5085394	5086525	ENSG00000033011	1.6e-11	+	5085394	5086525	0	2	270,25,	0,1106	-10.8	-9.31	5.26	-1.43	-2.93	-2.3	ALG1	-||Glycosyl transferase, family 1||Chitobiosyldiphosphodolichol beta-mannosyltransferase ALG1-like
17	37517954	37519035	ENSG00000275066	7.9e-23	-	37517954	37519035	0	1	1081,	0	-22.1	-20.2	8.7	-2.29	-4.27	-1.56	SYNRG	EF-hand domain pair||Synergin gamma||EH domain
17	81665065	81665599	ENSG00000204237	1e-16	-	81665065	81665599	0	1	534,	0	-16	-14.3	4.87	-2.73	-4.88	-2.06	OXLD1	Oxidoreductase-like domain-containing protein 1||Oxidoreductase-like, N-terminal||-
19	18280616	18280824	ENSG00000130522	5e-17	-	18280616	18280824	0	1	208,	0	-16.3	-14.6	1.9	-7.62	-10.5	-1.82	JUND	Transcription factor JunD||Jun-like transcription factor||Basic-leucine zipper domain||Transcription factor, Skn-1-like, DNA-binding domain superfamily||Transcription factor Jun
