# Supplementary material for: HNRNPA2B1-mediated m6A modification of TLR4 mRNA promotes progression of multiple myeloma
Source: J Transl Med. 2022 Nov 18;20:537. doi: 10.1186/s12967-022-03750-8 (PMC9673362; doi:10.1186/s12967-022-03750-8)
Supplement: Supplementary file 4 — Additional file 4. The 23 genes differentially expressed in both the transcriptome and methylation sequencing for MM cells transfected with sh-HNRNPA2B1-8226 and the control sh-NC-8226. [file 12967_2022_3750_MOESM4_ESM.xlsx]

## Sheet: Sheet1
Gene_id	readcount_HNRNPA2B1	readcount_NC	log2.Fold_change.	pvalue	qvalue	Gene name	Interpro Description
ENSG00000023902	10.2291	38.2304	-1.902	1.3182e-05	0.0005205	PLEKHO1	Pleckstrin homology domain-containing family O member 1||Pleckstrin homology domain||PH-like domain superfamily
ENSG00000055118	17.1203	47.7182	-1.4788	3.6444e-05	0.0012979	KCNH2	RmlC-like jelly roll fold||Potassium channel, voltage-dependent, EAG/ELK/ERG||Ion transport domain||PAS domain superfamily||Voltage-dependent channel domain superfamily||Cyclic nucleotide-binding domain||Potassium channel, voltage-dependent, ERG||PAC motif||PAS-associated, C-terminal||Cyclic nucleotide-binding-like||PAS domain
ENSG00000088205	206.52	92.5529	1.1579	9.3805e-10	7.1375e-08	DDX18	DEAD/DEAH box helicase domain||ATP-dependent RNA helicase DEAD-box, conserved site||RNA helicase, DEAD-box type, Q motif||P-loop containing nucleoside triphosphate hydrolase||Domain of unknown function DUF4217||Helicase superfamily 1/2, ATP-binding domain||Helicase, C-terminal
ENSG00000091129	95.1846	278.124	-1.5469	8.8757e-25	2.3903e-22	NRCAM	Neurofascin/L1/NrCAM, C-terminal domain||-||Immunoglobulin-like fold||Fibronectin type III superfamily||Immunoglobulin-like domain superfamily||Immunoglobulin I-set||Immunoglobulin subtype||Immunoglobulin-like domain||Immunoglobulin subtype 2||Immunoglobulin/major histocompatibility complex, conserved site||Fibronectin type III
ENSG00000101265	81.7252	254.497	-1.6388	1.6624e-24	4.3784e-22	RASSF2	Ras-associating (RA) domain||Ubiquitin-like domain superfamily||Ras association domain-containing protein 2||SARAH domain||C-terminal RASSF family
ENSG00000101846	294.275	608.151	-1.0473	8.774e-31	3.8944e-28	STS	Sulfatase, N-terminal||-||Alkaline-phosphatase-like, core domain superfamily||Sulfatase, conserved site
ENSG00000104081	38.5476	124.923	-1.6963	2.4438e-13	3.0506e-11	BMF	-||Bcl-2-modifying factor
ENSG00000108639	152.468	396.908	-1.3803	6.8697e-30	2.8388e-27	SYNGR2	Marvel domain||Synaptogyrin||-
ENSG00000118785	372.555	1212.21	-1.7021	1.0135e-115	4.0486e-112	SPP1	Osteopontin||Osteopontin, conserved site
ENSG00000124942	1700.83	3527.71	-1.0525	1.9089e-171	1.1438e-167	AHNAK	PDZ superfamily||PDZ domain
ENSG00000128335	82.1559	209.662	-1.3516	4.1652e-16	6.8378e-14	APOL2	Apolipoprotein L
ENSG00000136869	33.9176	146.317	-2.109	1.132e-19	2.339e-17	TLR4	Leucine-rich repeat, typical subtype||Toll/interleukin-1 receptor homology (TIR) domain superfamily||Cysteine-rich flanking region, C-terminal||Leucine-rich repeat domain superfamily||-||Leucine-rich repeat||Toll/interleukin-1 receptor homology (TIR) domain
ENSG00000138166	86.8936	311.982	-1.8441	2.7872e-34	1.5536e-31	DUSP5	Tyrosine specific protein phosphatases domain||Rhodanese-like domain||Dual specificity phosphatase, catalytic domain||Protein-tyrosine phosphatase-like||Dual specificity protein phosphatase domain||Rhodanese-like domain superfamily||Protein-tyrosine phosphatase, active site||Protein-tyrosine phosphatase, catalytic||Mitogen-activated protein (MAP) kinase phosphatase
ENSG00000138756	20.1352	48.9274	-1.2809	0.00015482	0.0045475	BMP2K	-||Protein kinase-like domain superfamily||Protein kinase domain||Serine/threonine-protein kinase, active site||BMP-2-inducible protein kinase, C-terminal||BMP-2-inducible protein kinase
ENSG00000140750	66.6508	147.526	-1.1463	1.3013e-09	9.7166e-08	ARHGAP17	BAR domain||Rho GTPase-activating protein domain||-||AH/BAR domain superfamily||Rho GTPase activation protein
ENSG00000144381	1575.71	726.377	1.1172	2.7475e-60	2.8631e-57	HSPD1	Chaperonin Cpn60/TCP-1 family||Chaperonin Cpn60||Chaperone tailless complex polypeptide 1 (TCP-1)||-||GroEL-like equatorial domain superfamily||GroEL-like apical domain superfamily||TCP-1-like chaperonin intermediate domain superfamily||Chaperonin Cpn60, conserved site
ENSG00000157601	523.838	198.872	1.3973	2.1027e-30	9.163e-28	MX1	Dynamin GTPase effector||Dynamin superfamily||-||P-loop containing nucleoside triphosphate hydrolase||Dynamin central domain||Dynamin-type guanine nucleotide-binding (G) domain||Dynamin, GTPase region, conserved site||Dynamin, GTPase domain||GTPase effector domain
ENSG00000163346	246.899	973.154	-1.9787	2.0928e-112	6.2699e-109	PBXIP1	Pre-B-cell leukemia transcription factor-interacting protein 1||-
ENSG00000168159	659.401	299.704	1.1376	5.0283e-27	1.5451e-24	RNF187	Zinc finger, C3HC4 RING-type||Zinc finger, RING/FYVE/PHD-type||Zinc finger, RING-type||Zinc finger, RING-type, conserved site
ENSG00000173166	69.881	166.13	-1.2493	7.4371e-12	7.7166e-10	RAPH1	GRB/APBB1IP||Ubiquitin-like domain superfamily||Ras-associating (RA) domain||Pleckstrin homology domain||PH-like domain superfamily||APBB1IP, PH domain
ENSG00000186834	23.9038	57.2991	-1.2613	5.1338e-05	0.0017503	HEXIM1	HEXIM
ENSG00000204287	36.5018	298.03	-3.0294	3.2287e-55	2.7638e-52	HLA-DRA	Immunoglobulin-like domain||MHC class II, alpha chain, N-terminal||MHC class II, alpha/beta chain, N-terminal||Immunoglobulin-like domain superfamily||Immunoglobulin/major histocompatibility complex, conserved site||Immunoglobulin C1-set||MHC classes I/II-like antigen recognition protein||Immunoglobulin-like fold
ENSG00000204388	89.2625	32.8353	1.4428	1.1921e-06	5.7722e-05	HSPA1B	Heat shock protein 70, conserved site||Heat shock protein 70 family||Heat shock protein 70kD, peptide-binding domain superfamily||Heat shock protein 70kD, C-terminal domain superfamily
